# Supplementary material for: Evaluating the generalizability of commercial healthcare claims data
Source: Am J Epidemiol. 2025 Jun 30;194(10):2999–3006. doi: 10.1093/aje/kwaf142 (PMC12527232; doi:10.1093/aje/kwaf142)
Supplement: Web_Material_kwaf142 [file web_material_kwaf142.zip]

Archive with 2 entries (2 files):
- Supplementary Materials_AJE_accepted.docx
- Table S1.xlsx
