# Supplementary material for: Evaluating the generalizability of commercial healthcare claims data
Source: Am J Epidemiol. 2025 Jun 30;194(10):2999–3006. doi: 10.1093/aje/kwaf142 (PMC12527232; doi:10.1093/aje/kwaf142)
Supplement: Web_Material_kwaf142 [file web_material_kwaf142.zip › Table S1.xlsx]

## Sheet: Sheet1
procedure	PRCCSR code	ICD-10-PCS codes	Rate / 100 patient-years (Claims Data)	Rate / 100 patient-years (Reference Data)	Relative Bias	Assoc. with NDI	Assoc. with SES	Rate / 100 patient-years (Reference Data, All Insured)	Relative Bias, All Insured	Rate / 100 patient-years (Reference Data, Commercial)	Relative Bias, Commercial
Spontaneous vaginal delivery	PGN002	10E0XZZ	0.8631 ± 0.0052	1.09831 ± 0.00032	0.786 [0.781, 0.791]	-0.07841 ± 0.00305	0.01241 ± 0.00101	1.15958 ± 0.00034	0.744 [0.74, 0.749]	0.81705 ± 0.00032	1.056 [1.05, 1.063]
Cesarean section	PGN003	10D00Z0, 10D00Z1, 10D00Z2	0.4692 ± 0.0038	0.52761 ± 0.00022	0.889 [0.882, 0.897]	-0.07966 ± 0.0044	0.01477 ± 0.00146	0.55615 ± 0.00024	0.844 [0.837, 0.851]	0.39858 ± 0.00023	1.177 [1.168, 1.187]
Assisted vaginal delivery	PGN004	10900ZC, 10903ZC, 10904ZC, 10907ZC, 10908ZC, 10D07Z3, 10D07Z4, 10D07Z5, 10D07Z6, 10D07Z7, 10D07Z8, 10S07ZZ, 10S0XZZ	0.3958 ± 0.0035	0.47862 ± 0.00021	0.827 [0.82, 0.834]	-0.13545 ± 0.00456	0.03484 ± 0.00153	0.50429 ± 0.00023	0.785 [0.778, 0.792]	0.37068 ± 0.00022	1.068 [1.058, 1.077]
Fetal heart rate monitoring	PGN001	102073Z, 10900Z9, 10900ZA, 10900ZB, 10900ZD, 10903Z9, 10903ZA, 10903ZB, 10903ZD, 10904Z9, 10904ZA, 10904ZB, 10904ZD, 10907Z9, 10907ZA, 10907ZB, 10907ZD, 10908Z9, 10908ZA, 10908ZB, 10908ZD, 10H003Z, 10H073Z, 10J00ZZ, 10J03ZZ, 10J04ZZ, 10J07ZZ, 10J08ZZ, 10J0XZZ, 10P003Z, 10P073Z, 3E0E3KZ, 3E0E7KZ, 3E0E8KZ, 4A0H74Z, 4A0H7CZ, 4A0H7FZ, 4A0H7HZ, 4A0H84Z, 4A0H8CZ, 4A0H8FZ, 4A0H8HZ, 4A0HX4Z, 4A0HXCZ, 4A0…	0.2066 ± 0.0025	0.42971 ± 0.0002	0.481 [0.475, 0.487]	-0.04436 ± 0.00491	-0.00451 ± 0.00163	0.45529 ± 0.00021	0.454 [0.448, 0.459]	0.31664 ± 0.0002	0.653 [0.645, 0.661]
Venous and arterial catheter placement	CAR024	02H400Z, 02H402Z, 02H403Z, 02H430Z, 02H432Z, 02H433Z, 02H440Z, 02H442Z, 02H443Z, 02H600Z, 02H602Z, 02H603Z, 02H630Z, 02H632Z, 02H633Z, 02H640Z, 02H642Z, 02H643Z, 02H700Z, 02H702Z, 02H703Z, 02H730Z, 02H732Z, 02H733Z, 02H740Z, 02H742Z, 02H743Z, 02HK00Z, 02HK02Z, 02HK03Z, 02HK30Z, 02HK32Z, 02HK33Z, 02HK40Z, 02HK42Z, 02HK43Z, 02HL00Z, 02HL02Z, 02HL03Z, 02HL30Z, 02HL32Z, 02HL33Z, 02HL40Z, 02HL42Z, 02H…	0.1948 ± 0.0025	0.42951 ± 0.0002	0.453 [0.448, 0.459]	0.13627 ± 0.00508	-0.0559 ± 0.00164	0.45189 ± 0.00021	0.431 [0.426, 0.437]	0.20176 ± 0.00016	0.965 [0.953, 0.978]
Perineal muscle laceration repair (2nd degree obstetrical and other)	MST021	0KQM0ZZ, 0KQM3ZZ, 0KQM4ZZ, 0KUM07Z, 0KUM0JZ, 0KUM0KZ, 0KUM47Z, 0KUM4JZ, 0KUM4KZ, 0LQH0ZZ, 0LQH3ZZ, 0LQH4ZZ, 0LUH07Z, 0LUH0JZ, 0LUH0KZ, 0LUH47Z, 0LUH4JZ, 0LUH4KZ, 0MQK0ZZ, 0MQK3ZZ, 0MQK4ZZ, 0MUK07Z, 0MUK0JZ, 0MUK0KZ, 0MUK47Z, 0MUK4JZ, 0MUK4KZ	0.3068 ± 0.0031	0.35571 ± 0.00018	0.862 [0.854, 0.871]	-0.34981 ± 0.0051	0.10753 ± 0.00177	0.37257 ± 0.00019	0.823 [0.815, 0.832]	0.32419 ± 0.0002	0.946 [0.937, 0.956]
Transfusion of blood and blood products	ADM001	30230H0, 30230H1, 30230N0, 30230N1, 30230P0, 30230P1, 30230Q0, 30230Q1, 30230R0, 30230R1, 30233H0, 30233H1, 30233N0, 30233N1, 30233P0, 30233P1, 30233Q0, 30233Q1, 30233R0, 30233R1, 30240H0, 30240H1, 30240N0, 30240N1, 30240P0, 30240P1, 30240Q0, 30240Q1, 30240R0, 30240R1, 30243H0, 30243H1, 30243N0, 30243N1, 30243P0, 30243P1, 30243Q0, 30243Q1, 30243R0, 30243R1, 30250H0, 30250H1, 30250N0, 30250N1, 302…	0.1119 ± 0.0019	0.34099 ± 0.00018	0.328 [0.323, 0.334]	0.12017 ± 0.00568	-0.05599 ± 0.00184	0.35764 ± 0.00019	0.313 [0.308, 0.318]	0.17323 ± 0.00015	0.646 [0.635, 0.657]
Perineal skin repair (1st degree obstetrical and other)	SKB005	0HQ9XZZ	0.187 ± 0.0024	0.25988 ± 0.00015	0.72 [0.71, 0.729]	-0.1475 ± 0.00618	0.03094 ± 0.00207	0.27351 ± 0.00017	0.684 [0.675, 0.693]	0.20215 ± 0.00016	0.925 [0.913, 0.937]
Intravenous induction of labor	ADM007	3E013VG, 3E013VJ, 3E030VG, 3E030VH, 3E030VJ, 3E033VG, 3E033VH, 3E033VJ, 3E040VG, 3E040VH, 3E040VJ, 3E043VG, 3E043VH, 3E043VJ, 3E050VG, 3E050VH, 3E050VJ, 3E053VG, 3E053VH, 3E053VJ, 3E060VG, 3E060VH, 3E060VJ, 3E063VG, 3E063VH, 3E063VJ	0.2477 ± 0.0028	0.24675 ± 0.00015	1.004 [0.992, 1.015]	-0.12194 ± 0.00637	0.03745 ± 0.00213	0.26122 ± 0.00016	0.948 [0.937, 0.959]	0.1954 ± 0.00016	1.267 [1.253, 1.282]
Ultrasonography	IMG008	B040ZZZ, B04BZZZ, B240YZZ, B240ZZ3, B240ZZ4, B240ZZZ, B241YZZ, B241ZZ3, B241ZZ4, B241ZZZ, B244YZZ, B244ZZ3, B244ZZ4, B244ZZZ, B245YZZ, B245ZZ3, B245ZZ4, B245ZZZ, B246YZZ, B246ZZ3, B246ZZ4, B246ZZZ, B24BYZZ, B24BZZ3, B24BZZ4, B24BZZZ, B24CYZZ, B24CZZ3, B24CZZ4, B24CZZZ, B24DYZZ, B24DZZ3, B24DZZ4, B24DZZZ, B340ZZ3, B340ZZZ, B341ZZ3, B341ZZZ, B342ZZ3, B342ZZZ, B343ZZ3, B343ZZZ, B344ZZ3, B344ZZZ, B34…	0.1071 ± 0.0018	0.24036 ± 0.00015	0.446 [0.438, 0.453]	0.09317 ± 0.00672	-0.04795 ± 0.00218	0.25037 ± 0.00016	0.428 [0.421, 0.435]	0.12898 ± 0.00013	0.831 [0.817, 0.845]
Mechanical ventilation	ESA003	5A1935Z, 5A1945Z, 5A1955Z	0.0775 ± 0.0016	0.22876 ± 0.00014	0.339 [0.332, 0.346]	0.18091 ± 0.00701	-0.06686 ± 0.00224	0.23872 ± 0.00016	0.325 [0.318, 0.331]	0.09307 ± 0.00011	0.832 [0.816, 0.849]
Hemodialysis	ESA001	5A1D00Z, 5A1D60Z, 5A1D70Z, 5A1D80Z, 5A1D90Z	0.0462 ± 0.0012	0.22782 ± 0.00014	0.203 [0.198, 0.208]	0.41649 ± 0.00747	-0.15198 ± 0.00233	0.24676 ± 0.00016	0.187 [0.182, 0.192]	0.05214 ± 0.00008	0.886 [0.863, 0.909]
Cardiac and coronary fluoroscopy	IMG001	B210010, B2100ZZ, B210110, B2101ZZ, B210Y10, B210YZZ, B211010, B2110ZZ, B211110, B2111ZZ, B211Y10, B211YZZ, B212010, B2120ZZ, B212110, B2121ZZ, B212Y10, B212YZZ, B213010, B2130ZZ, B213110, B2131ZZ, B213Y10, B213YZZ, B2140ZZ, B2141ZZ, B214YZZ, B2150ZZ, B2151ZZ, B215YZZ, B2160ZZ, B2161ZZ, B216YZZ, B2170ZZ, B2171ZZ, B217YZZ, B2180ZZ, B2181ZZ, B218YZZ, B21F0ZZ, B21F1ZZ, B21FYZZ	0.1309 ± 0.002	0.18712 ± 0.00013	0.699 [0.689, 0.71]	0.08952 ± 0.00761	-0.02446 ± 0.00245	0.19309 ± 0.00014	0.678 [0.667, 0.688]	0.12166 ± 0.00012	1.076 [1.059, 1.093]
Measurement during cardiac catheterization	MAM005	4A020N6, 4A020N7, 4A020N8, 4A023N6, 4A023N7, 4A023N8, 4A027N6, 4A027N7, 4A027N8, 4A028N6, 4A028N7, 4A028N8, 4A1305C, 4A130BC, 4A130JC, 4A1335C, 4A133BC, 4A133JC, XXE3X58, XXE3X68	0.1384 ± 0.0021	0.18097 ± 0.00013	0.765 [0.754, 0.777]	0.09574 ± 0.00774	-0.02471 ± 0.0025	0.18682 ± 0.00014	0.741 [0.73, 0.752]	0.11705 ± 0.00012	1.183 [1.165, 1.201]
Airway intubation	RES007	0BH17EZ, 0BH18EZ, 0DH57BZ, 0DH58BZ	0.0572 ± 0.0013	0.1754 ± 0.00013	0.326 [0.318, 0.334]	0.18916 ± 0.00805	-0.06952 ± 0.00257	0.18263 ± 0.00014	0.313 [0.306, 0.32]	0.07089 ± 0.0001	0.806 [0.788, 0.825]
Cervical ripening	ADM008	3E0P3VZ, 3E0P7VZ	0.1185 ± 0.0019	0.1436 ± 0.00011	0.825 [0.812, 0.839]	-0.07247 ± 0.00843	0.0158 ± 0.0028	0.15107 ± 0.00012	0.785 [0.772, 0.797]	0.113 ± 0.00012	1.049 [1.032, 1.066]
Vaccinations	ADM010	3E00X4Z, 3E01340, 3E0134Z, 3E02340, 3E0234Z, 3E0934Z, 3E0974Z, 3E09X4Z, 3E0D34Z, 3E0D74Z, 3E0DX4Z	0.0755 ± 0.0015	0.1382 ± 0.00011	0.547 [0.536, 0.558]	0.14025 ± 0.00893	-0.06926 ± 0.00289	0.13995 ± 0.00012	0.54 [0.529, 0.551]	0.07334 ± 0.0001	1.03 [1.009, 1.051]
Non-invasive ventilation	ESA004	5A09357, 5A09358, 5A09359, 5A0935A, 5A0935B, 5A0935Z, 5A09457, 5A09458, 5A09459, 5A0945A, 5A0945B, 5A0945Z, 5A09557, 5A09558, 5A09559, 5A0955A, 5A0955B, 5A0955Z, 5A19054	0.0555 ± 0.0013	0.13737 ± 0.00011	0.404 [0.394, 0.414]	0.19161 ± 0.0091	-0.06516 ± 0.0029	0.14589 ± 0.00012	0.38 [0.371, 0.389]	0.05763 ± 0.00009	0.963 [0.94, 0.986]
GI system endoscopy without biopsy (diagnostic)	GIS004	0DJ08ZZ, 0DJ68ZZ, 0DJD8ZZ, 0WJP8ZZ	0.0875 ± 0.0017	0.13241 ± 0.00011	0.661 [0.649, 0.674]	0.07299 ± 0.00903	-0.02936 ± 0.00293	0.13851 ± 0.00012	0.632 [0.62, 0.644]	0.07844 ± 0.0001	1.116 [1.095, 1.137]
Esophagogastroduodenoscopy (EGD) with biopsy	GIS001	0D918ZX, 0D928ZX, 0D938ZX, 0D948ZX, 0D958ZX, 0D968ZX, 0D978ZX, 0D988ZX, 0D998ZX, 0D9A8ZX, 0DB18ZX, 0DB28ZX, 0DB38ZX, 0DB48ZX, 0DB58ZX, 0DB68ZX, 0DB78ZX, 0DB88ZX, 0DB98ZX, 0DBA8ZX, 0DD18ZX, 0DD28ZX, 0DD38ZX, 0DD48ZX, 0DD58ZX, 0DD68ZX, 0DD78ZX, 0DD88ZX, 0DD98ZX, 0DDA8ZX	0.063 ± 0.0014	0.11624 ± 0.0001	0.542 [0.53, 0.554]	0.15811 ± 0.00984	-0.05956 ± 0.00316	0.12117 ± 0.00011	0.52 [0.509, 0.532]	0.05437 ± 0.00008	1.159 [1.133, 1.185]
Administration of therapeutic substances, NEC	ADM021	3E00XGC, 3E00XMZ, 3E00XTZ, 3E013GC, 3E013TZ, 3E023GC, 3E023TZ, 3E030GC, 3E030GN, 3E030RZ, 3E030TZ, 3E030WK, 3E030WL, 3E033GC, 3E033GN, 3E033GQ, 3E033GR, 3E033RZ, 3E033TZ, 3E033WK, 3E033WL, 3E040GC, 3E040GN, 3E040RZ, 3E040TZ, 3E040WK, 3E040WL, 3E043GC, 3E043GN, 3E043GQ, 3E043GR, 3E043RZ, 3E043TZ, 3E043WK, 3E043WL, 3E050GC, 3E050GN, 3E050RZ, 3E050TZ, 3E050WK, 3E050WL, 3E053GC, 3E053GN, 3E053RZ, 3E0…	0.0672 ± 0.0015	0.10714 ± 0.0001	0.627 [0.613, 0.641]	-0.01786 ± 0.0098	-0.01163 ± 0.00323	0.11201 ± 0.00011	0.6 [0.587, 0.613]	0.07764 ± 0.0001	0.865 [0.847, 0.884]
Cholecystectomy	HEP006	0FB40ZZ, 0FB43ZZ, 0FB44ZZ, 0FB48ZZ, 0FJ44ZZ, 0FT40ZZ, 0FT44ZZ	0.0711 ± 0.0015	0.10669 ± 0.0001	0.666 [0.653, 0.681]	0.14542 ± 0.01024	-0.06649 ± 0.0033	0.10935 ± 0.00011	0.65 [0.637, 0.664]	0.06638 ± 0.00009	1.071 [1.049, 1.094]
Spine fusion	MST013	0RG0070, 0RG0071, 0RG007J, 0RG00A0, 0RG00A1, 0RG00AJ, 0RG00J0, 0RG00J1, 0RG00JJ, 0RG00K0, 0RG00K1, 0RG00KJ, 0RG00Z0, 0RG00Z1, 0RG00ZJ, 0RG0370, 0RG0371, 0RG037J, 0RG03A0, 0RG03A1, 0RG03AJ, 0RG03J0, 0RG03J1, 0RG03JJ, 0RG03K0, 0RG03K1, 0RG03KJ, 0RG03Z0, 0RG03Z1, 0RG03ZJ, 0RG0470, 0RG0471, 0RG047J, 0RG04A0, 0RG04A1, 0RG04AJ, 0RG04J0, 0RG04J1, 0RG04JJ, 0RG04K0, 0RG04K1, 0RG04KJ, 0RG04Z0, 0RG04Z1, 0RG…	0.1055 ± 0.0018	0.09838 ± 0.00009	1.072 [1.054, 1.091]	-0.09297 ± 0.01002	0.04077 ± 0.00332	0.09625 ± 0.0001	1.096 [1.077, 1.115]	0.07283 ± 0.0001	1.449 [1.424, 1.474]
Fluoroscopic angiography (excluding coronary)	IMG002	B310010, B3100ZZ, B310110, B3101ZZ, B310Y10, B310YZZ, B311010, B3110ZZ, B311110, B3111ZZ, B311Y10, B311YZZ, B312010, B3120ZZ, B312110, B3121ZZ, B312Y10, B312YZZ, B313010, B3130ZZ, B313110, B3131ZZ, B313Y10, B313YZZ, B314010, B3140ZZ, B314110, B3141ZZ, B314Y10, B314YZZ, B315010, B3150ZZ, B315110, B3151ZZ, B315Y10, B315YZZ, B316010, B3160ZZ, B316110, B3161ZZ, B316Y10, B316YZZ, B317010, B3170ZZ, B31…	0.0423 ± 0.0012	0.09621 ± 0.00009	0.44 [0.428, 0.452]	0.15555 ± 0.01079	-0.06204 ± 0.00347	0.10066 ± 0.0001	0.42 [0.409, 0.432]	0.0501 ± 0.00008	0.845 [0.822, 0.868]
Pregnancy and fetal procedures, NEC	PGN009	10207YZ, 10900ZU, 10903ZU, 10904ZU, 10907ZU, 10908ZU, 10H00YZ, 10H07YZ, 10P00YZ, 10P07YZ, 10Q00YE, 10Q00YF, 10Q00YG, 10Q00YH, 10Q00YJ, 10Q00YK, 10Q00YL, 10Q00YM, 10Q00YN, 10Q00YP, 10Q00YQ, 10Q00YR, 10Q00YS, 10Q00YT, 10Q00YV, 10Q00YY, 10Q00ZE, 10Q00ZF, 10Q00ZG, 10Q00ZH, 10Q00ZJ, 10Q00ZK, 10Q00ZL, 10Q00ZM, 10Q00ZN, 10Q00ZP, 10Q00ZQ, 10Q00ZR, 10Q00ZS, 10Q00ZT, 10Q00ZV, 10Q00ZY, 10Q03YE, 10Q03YF, 10Q…	0.0481 ± 0.0012	0.09535 ± 0.00009	0.504 [0.491, 0.517]	-0.02702 ± 0.01047	0.00543 ± 0.00345	0.10285 ± 0.0001	0.467 [0.455, 0.479]	0.08339 ± 0.0001	0.576 [0.562, 0.591]
Paracentesis	GIS006	0D9W30Z, 0D9W3ZX, 0D9W3ZZ, 0DPW30Z, 0DWW30Z, 0W9G30Z, 0W9G3ZX, 0W9G3ZZ, 0W9J30Z, 0W9J3ZX, 0W9J3ZZ, 0WPG30Z, 0WPJ30Z, 0WWG30Z, 0WWJ30Z	0.0423 ± 0.0012	0.09012 ± 0.00009	0.469 [0.457, 0.482]	0.08454 ± 0.01097	-0.037 ± 0.00356	0.09498 ± 0.0001	0.445 [0.433, 0.458]	0.04466 ± 0.00008	0.947 [0.922, 0.973]
Knee arthroplasty	MST006	0SHC08Z, 0SHC38Z, 0SHC48Z, 0SHD08Z, 0SHD38Z, 0SHD48Z, 0SPC08Z, 0SPC09Z, 0SPC0EZ, 0SPC0JC, 0SPC0JZ, 0SPC0LZ, 0SPC0MZ, 0SPC0NZ, 0SPC38Z, 0SPC3JC, 0SPC3JZ, 0SPC3LZ, 0SPC3MZ, 0SPC3NZ, 0SPC48Z, 0SPC4JC, 0SPC4JZ, 0SPC4LZ, 0SPC4MZ, 0SPC4NZ, 0SPD08Z, 0SPD09Z, 0SPD0EZ, 0SPD0JC, 0SPD0JZ, 0SPD0LZ, 0SPD0MZ, 0SPD0NZ, 0SPD38Z, 0SPD3JC, 0SPD3JZ, 0SPD3LZ, 0SPD3MZ, 0SPD3NZ, 0SPD48Z, 0SPD4JC, 0SPD4JZ, 0SPD4LZ, 0SP…	0.1275 ± 0.002	0.08759 ± 0.00009	1.456 [1.433, 1.479]	-0.11937 ± 0.01063	0.05372 ± 0.00354	0.08928 ± 0.0001	1.428 [1.406, 1.451]	0.07752 ± 0.0001	1.645 [1.619, 1.671]
Hip arthroplasty	MST007	0SH908Z, 0SH938Z, 0SH948Z, 0SHB08Z, 0SHB38Z, 0SHB48Z, 0SP908Z, 0SP909Z, 0SP90BZ, 0SP90EZ, 0SP90JZ, 0SP938Z, 0SP93JZ, 0SP948Z, 0SP94JZ, 0SPA0JZ, 0SPA3JZ, 0SPA4JZ, 0SPB08Z, 0SPB09Z, 0SPB0BZ, 0SPB0EZ, 0SPB0JZ, 0SPB38Z, 0SPB3JZ, 0SPB48Z, 0SPB4JZ, 0SPE0JZ, 0SPE3JZ, 0SPE4JZ, 0SPR0JZ, 0SPR3JZ, 0SPR4JZ, 0SPS0JZ, 0SPS3JZ, 0SPS4JZ, 0SR9019, 0SR901A, 0SR901Z, 0SR9029, 0SR902A, 0SR902Z, 0SR9039, 0SR903A, 0SR…	0.1092 ± 0.0019	0.08595 ± 0.00009	1.271 [1.25, 1.293]	-0.31447 ± 0.01038	0.11591 ± 0.00357	0.09056 ± 0.0001	1.206 [1.186, 1.227]	0.08018 ± 0.0001	1.363 [1.34, 1.386]
Fallopian tube ligation and excision	FRS005	0U550ZZ, 0U553ZZ, 0U554ZZ, 0U557ZZ, 0U558ZZ, 0U560ZZ, 0U563ZZ, 0U564ZZ, 0U567ZZ, 0U568ZZ, 0U570ZZ, 0U573ZZ, 0U574ZZ, 0U577ZZ, 0U578ZZ, 0UB50ZZ, 0UB53ZZ, 0UB54ZZ, 0UB57ZZ, 0UB58ZZ, 0UB60ZZ, 0UB63ZZ, 0UB64ZZ, 0UB67ZZ, 0UB68ZZ, 0UB70ZZ, 0UB73ZZ, 0UB74ZZ, 0UB77ZZ, 0UB78ZZ, 0UL50CZ, 0UL50DZ, 0UL50ZZ, 0UL53CZ, 0UL53DZ, 0UL53ZZ, 0UL54CZ, 0UL54DZ, 0UL54ZZ, 0UL57DZ, 0UL57ZZ, 0UL58DZ, 0UL58ZZ, 0UL60CZ, 0UL…	0.0612 ± 0.0014	0.08523 ± 0.00009	0.718 [0.702, 0.735]	0.24965 ± 0.01179	-0.08422 ± 0.00373	0.09103 ± 0.0001	0.672 [0.657, 0.688]	0.05021 ± 0.00008	1.219 [1.192, 1.247]
Vulvar laceration repair	FRS006	0UQM0ZZ, 0UQMXZZ	0.0549 ± 0.0013	0.08377 ± 0.00009	0.656 [0.64, 0.672]	-0.11181 ± 0.01096	0.02946 ± 0.00366	0.08932 ± 0.0001	0.615 [0.601, 0.63]	0.0695 ± 0.00009	0.791 [0.772, 0.81]
Percutaneous coronary interventions (PCI)	CAR004	0210344, 02103D4, 0211344, 02113D4, 0212344, 02123D4, 0213344, 02133D4, 0270346, 027034Z, 0270356, 027035Z, 0270366, 027036Z, 0270376, 027037Z, 02703D6, 02703DZ, 02703E6, 02703EZ, 02703F6, 02703FZ, 02703G6, 02703GZ, 02703T6, 02703TZ, 02703Z6, 02703ZZ, 0271346, 027134Z, 0271356, 027135Z, 0271366, 027136Z, 0271376, 027137Z, 02713D6, 02713DZ, 02713E6, 02713EZ, 02713F6, 02713FZ, 02713G6, 02713GZ, 027…	0.0763 ± 0.0015	0.08339 ± 0.00009	0.915 [0.896, 0.933]	-0.00432 ± 0.01114	0.01003 ± 0.00365	0.0856 ± 0.00009	0.891 [0.873, 0.909]	0.05973 ± 0.00009	1.277 [1.251, 1.303]
Fluoroscopy of non-circulatory organs	IMG004	B01B0ZZ, B01B1ZZ, B01BYZZ, B01BZZZ, B91GYZZ, B91GZZZ, B91JYZZ, B91JZZZ, BB12ZZZ, BB13ZZZ, BB14ZZZ, BB16ZZZ, BB17YZZ, BB18YZZ, BB19YZZ, BB1CZZZ, BB1DZZZ, BD11YZZ, BD11ZZZ, BD12YZZ, BD12ZZZ, BD13YZZ, BD13ZZZ, BD14YZZ, BD14ZZZ, BD15YZZ, BD15ZZZ, BD16YZZ, BD16ZZZ, BD19YZZ, BD19ZZZ, BD1BYZZ, BD1BZZZ, BF100ZZ, BF101ZZ, BF10YZZ, BF110ZZ, BF111ZZ, BF11YZZ, BF120ZZ, BF121ZZ, BF12YZZ, BF130ZZ, BF131ZZ, BF1…	0.0601 ± 0.0014	0.08308 ± 0.00009	0.723 [0.707, 0.74]	0.08318 ± 0.0114	-0.03265 ± 0.00369	0.08558 ± 0.00009	0.702 [0.686, 0.718]	0.05339 ± 0.00008	1.125 [1.1, 1.151]
Gastrectomy	GIS010	0D540Z3, 0D540ZZ, 0D544Z3, 0D544ZZ, 0D560Z3, 0D560ZZ, 0D564Z3, 0D564ZZ, 0D570Z3, 0D570ZZ, 0D574Z3, 0D574ZZ, 0DB40ZZ, 0DB44ZZ, 0DB60Z3, 0DB60ZZ, 0DB64Z3, 0DB64ZZ, 0DB70ZZ, 0DB74ZZ, 0DT40ZZ, 0DT44ZZ, 0DT60ZZ, 0DT64ZZ, 0DT70ZZ, 0DT74ZZ	0.0863 ± 0.0016	0.08085 ± 0.00009	1.067 [1.047, 1.088]	0.01573 ± 0.0114	-0.00126 ± 0.00372	0.08603 ± 0.00009	1.003 [0.984, 1.022]	0.07646 ± 0.0001	1.128 [1.107, 1.15]
Cervical dilation	FRS008	0U7C0DZ, 0U7C0ZZ, 0U7C3DZ, 0U7C3ZZ, 0U7C4DZ, 0U7C4ZZ, 0U7C7DZ, 0U7C7ZZ, 0U7C8DZ, 0U7C8ZZ	0.0553 ± 0.0013	0.0805 ± 0.00009	0.687 [0.671, 0.704]	-0.26979 ± 0.01087	0.07157 ± 0.00372	0.08607 ± 0.00009	0.643 [0.628, 0.658]	0.07022 ± 0.00009	0.788 [0.769, 0.807]
Robotic-assisted procedures	OTR001	8E090CZ, 8E093CZ, 8E094CZ, 8E097CZ, 8E098CZ, 8E09XCZ, 8E0W0CZ, 8E0W3CZ, 8E0W4CZ, 8E0W7CZ, 8E0W8CZ, 8E0WXCZ, 8E0X0CZ, 8E0X3CZ, 8E0X4CZ, 8E0XXCZ, 8E0Y0CZ, 8E0Y3CZ, 8E0Y4CZ, 8E0YXCZ	0.0852 ± 0.0016	0.07814 ± 0.00008	1.091 [1.07, 1.112]	-0.1714 ± 0.01112	0.05869 ± 0.00374	0.08233 ± 0.00009	1.035 [1.016, 1.055]	0.0713 ± 0.0001	1.196 [1.173, 1.219]
Salpingectomy	FRS003	0UT50ZZ, 0UT54ZZ, 0UT57ZZ, 0UT58ZZ, 0UT5FZZ, 0UT60ZZ, 0UT64ZZ, 0UT67ZZ, 0UT68ZZ, 0UT6FZZ, 0UT70ZZ, 0UT74ZZ, 0UT77ZZ, 0UT78ZZ, 0UT7FZZ	0.0629 ± 0.0014	0.07794 ± 0.00008	0.808 [0.79, 0.826]	-0.02082 ± 0.01157	-0.00535 ± 0.00381	0.08195 ± 0.00009	0.768 [0.751, 0.786]	0.06208 ± 0.00009	1.014 [0.992, 1.037]
Chest tube placement and therapeutic thoracentesis	RES005	0B2QX0Z, 0B2TX0Z, 0B9N30Z, 0B9N3ZZ, 0B9P30Z, 0B9P3ZZ, 0B9R30Z, 0B9R3ZZ, 0B9S30Z, 0B9S3ZZ, 0B9T30Z, 0B9T3ZZ, 0BCN3ZZ, 0BCP3ZZ, 0BCR3ZZ, 0BCS3ZZ, 0BCT3ZZ, 0BPQ30Z, 0BPQX0Z, 0BPT30Z, 0BPTX0Z, 0BWQ30Z, 0BWQX0Z, 0BWT30Z, 0BWTX0Z, 0W29X0Z, 0W2BX0Z, 0W9930Z, 0W993ZZ, 0W9B30Z, 0W9B3ZZ, 0WC93ZZ, 0WC9XZZ, 0WCB3ZZ, 0WCBXZZ, 0WF93ZZ, 0WF9XZZ, 0WFB3ZZ, 0WFBXZZ, 0WP930Z, 0WP9X0Z, 0WPB30Z, 0WPBX0Z, 0WW930Z, 0WW…	0.0377 ± 0.0011	0.07621 ± 0.00008	0.494 [0.48, 0.509]	0.06925 ± 0.01185	-0.03092 ± 0.00385	0.07941 ± 0.00009	0.474 [0.461, 0.488]	0.04224 ± 0.00007	0.892 [0.867, 0.918]
Vertebral discectomy	MST016	0R530ZZ, 0R533ZZ, 0R534ZZ, 0R550ZZ, 0R553ZZ, 0R554ZZ, 0R590ZZ, 0R593ZZ, 0R594ZZ, 0R5B0ZZ, 0R5B3ZZ, 0R5B4ZZ, 0RB30ZZ, 0RB33ZZ, 0RB34ZZ, 0RB50ZZ, 0RB53ZZ, 0RB54ZZ, 0RB90ZZ, 0RB93ZZ, 0RB94ZZ, 0RBB0ZZ, 0RBB3ZZ, 0RBB4ZZ, 0RT30ZZ, 0RT50ZZ, 0RT90ZZ, 0RTB0ZZ, 0S520ZZ, 0S523ZZ, 0S524ZZ, 0S540ZZ, 0S543ZZ, 0S544ZZ, 0SB20ZZ, 0SB23ZZ, 0SB24ZZ, 0SB40ZZ, 0SB43ZZ, 0SB44ZZ, 0ST20ZZ, 0ST40ZZ	0.0699 ± 0.0015	0.07399 ± 0.00008	0.945 [0.925, 0.965]	-0.13378 ± 0.01149	0.05301 ± 0.00384	0.07159 ± 0.00009	0.976 [0.956, 0.997]	0.05788 ± 0.00009	1.208 [1.182, 1.234]
Subcutaneous tissue and fascia excision	MST020	0J500ZZ, 0J503ZZ, 0J510ZZ, 0J513ZZ, 0J540ZZ, 0J543ZZ, 0J550ZZ, 0J553ZZ, 0J560ZZ, 0J563ZZ, 0J570ZZ, 0J573ZZ, 0J580ZZ, 0J583ZZ, 0J590ZZ, 0J593ZZ, 0J5B0ZZ, 0J5B3ZZ, 0J5C0ZZ, 0J5C3ZZ, 0J5D0ZZ, 0J5D3ZZ, 0J5F0ZZ, 0J5F3ZZ, 0J5G0ZZ, 0J5G3ZZ, 0J5H0ZZ, 0J5H3ZZ, 0J5J0ZZ, 0J5J3ZZ, 0J5K0ZZ, 0J5K3ZZ, 0J5L0ZZ, 0J5L3ZZ, 0J5M0ZZ, 0J5M3ZZ, 0J5N0ZZ, 0J5N3ZZ, 0J5P0ZZ, 0J5P3ZZ, 0J5Q0ZZ, 0J5Q3ZZ, 0J5R0ZZ, 0J5R3ZZ, 0JB…	0.0397 ± 0.0011	0.07342 ± 0.00008	0.54 [0.525, 0.556]	0.15715 ± 0.01228	-0.05888 ± 0.00394	0.07552 ± 0.00009	0.525 [0.511, 0.54]	0.03506 ± 0.00007	1.131 [1.1, 1.164]
Administration of nutritional and electrolytic substances	ADM017	3E0136Z, 3E0137Z, 3E0236Z, 3E0237Z, 3E0306Z, 3E0307Z, 3E0336Z, 3E0337Z, 3E0406Z, 3E0407Z, 3E0436Z, 3E0437Z, 3E0506Z, 3E0507Z, 3E0536Z, 3E0537Z, 3E0606Z, 3E0607Z, 3E0636Z, 3E0637Z, 3E0D36Z, 3E0D37Z, 3E0D76Z, 3E0D77Z, 3E0DX6Z, 3E0DX7Z, 3E0F36Z, 3E0F37Z, 3E0F76Z, 3E0F77Z, 3E0F86Z, 3E0F87Z, 3E0G36Z, 3E0G37Z, 3E0G76Z, 3E0G77Z, 3E0G86Z, 3E0G87Z, 3E0H36Z, 3E0H37Z, 3E0H76Z, 3E0H77Z, 3E0H86Z, 3E0H87Z, 3E0…	0.0263 ± 0.0009	0.07121 ± 0.00008	0.369 [0.356, 0.382]	0.05813 ± 0.01218	-0.02166 ± 0.00396	0.07446 ± 0.00009	0.353 [0.341, 0.365]	0.03592 ± 0.00007	0.732 [0.707, 0.757]
Lumbar puncture	CNS002	009U30Z, 009U3ZX, 009U3ZZ, 00JU3ZZ	0.0414 ± 0.0011	0.06445 ± 0.00008	0.642 [0.625, 0.66]	0.01286 ± 0.01271	-0.02061 ± 0.00417	0.0665 ± 0.00008	0.623 [0.606, 0.64]	0.03741 ± 0.00007	1.107 [1.077, 1.138]
GI system lysis of adhesions	GIS022	0DN10ZZ, 0DN13ZZ, 0DN14ZZ, 0DN17ZZ, 0DN18ZZ, 0DN20ZZ, 0DN23ZZ, 0DN24ZZ, 0DN27ZZ, 0DN28ZZ, 0DN30ZZ, 0DN33ZZ, 0DN34ZZ, 0DN37ZZ, 0DN38ZZ, 0DN40ZZ, 0DN43ZZ, 0DN44ZZ, 0DN47ZZ, 0DN48ZZ, 0DN50ZZ, 0DN53ZZ, 0DN54ZZ, 0DN57ZZ, 0DN58ZZ, 0DN60ZZ, 0DN63ZZ, 0DN64ZZ, 0DN67ZZ, 0DN68ZZ, 0DN70ZZ, 0DN73ZZ, 0DN74ZZ, 0DN77ZZ, 0DN78ZZ, 0DN80ZZ, 0DN83ZZ, 0DN84ZZ, 0DN87ZZ, 0DN88ZZ, 0DN90ZZ, 0DN93ZZ, 0DN94ZZ, 0DN97ZZ, 0DN…	0.0494 ± 0.0012	0.06317 ± 0.00008	0.782 [0.762, 0.802]	0.0178 ± 0.01288	-0.01373 ± 0.00421	0.0665 ± 0.00008	0.742 [0.724, 0.761]	0.04547 ± 0.00008	1.086 [1.059, 1.114]
Hysterectomy	FRS001	0UT40ZZ, 0UT44ZZ, 0UT47ZZ, 0UT48ZZ, 0UT90ZL, 0UT90ZZ, 0UT94ZL, 0UT94ZZ, 0UT97ZL, 0UT97ZZ, 0UT98ZL, 0UT98ZZ, 0UT9FZL, 0UT9FZZ, 0UTF0ZZ, 0UTF4ZZ, 0UTF7ZZ, 0UTF8ZZ	0.0595 ± 0.0014	0.06267 ± 0.00008	0.95 [0.929, 0.972]	0.02977 ± 0.01305	-0.02369 ± 0.00427	0.0658 ± 0.00008	0.905 [0.884, 0.926]	0.05108 ± 0.00008	1.166 [1.139, 1.193]
Appendectomy	GIS008	0DTJ0ZZ, 0DTJ4ZZ, 0DTJ7ZZ, 0DTJ8ZZ	0.0436 ± 0.0012	0.06238 ± 0.00008	0.698 [0.68, 0.717]	-0.06099 ± 0.01276	-0.00802 ± 0.00424	0.06281 ± 0.00008	0.693 [0.675, 0.712]	0.04429 ± 0.00008	0.983 [0.957, 1.01]
Colectomy	GIS009	0D5C0Z3, 0D5C0ZZ, 0D5C4Z3, 0D5C4ZZ, 0D5E0Z3, 0D5E0ZZ, 0D5E4Z3, 0D5E4ZZ, 0D5F0Z3, 0D5F0ZZ, 0D5F4Z3, 0D5F4ZZ, 0D5G0Z3, 0D5G0ZZ, 0D5G4Z3, 0D5G4ZZ, 0D5H0Z3, 0D5H0ZZ, 0D5H4Z3, 0D5H4ZZ, 0D5J0Z3, 0D5J0ZZ, 0D5J4Z3, 0D5J4ZZ, 0D5K0Z3, 0D5K0ZZ, 0D5K4Z3, 0D5K4ZZ, 0D5L0Z3, 0D5L0ZZ, 0D5L4Z3, 0D5L4ZZ, 0D5M0Z3, 0D5M0ZZ, 0D5M4Z3, 0D5M4ZZ, 0D5N0Z3, 0D5N0ZZ, 0D5N4Z3, 0D5N4ZZ, 0DBC0ZZ, 0DBC4ZZ, 0DBE0ZZ, 0DBE4ZZ, 0DB…	0.0678 ± 0.0015	0.06058 ± 0.00007	1.12 [1.096, 1.144]	-0.16898 ± 0.01266	0.06074 ± 0.00426	0.06405 ± 0.00008	1.059 [1.037, 1.082]	0.05238 ± 0.00008	1.295 [1.267, 1.323]
Episiotomy	PGN005	0W8NXZZ	0.0505 ± 0.0013	0.05975 ± 0.00007	0.844 [0.824, 0.866]	-0.20659 ± 0.01272	0.05865 ± 0.00431	0.06046 ± 0.00008	0.834 [0.814, 0.856]	0.0476 ± 0.00008	1.06 [1.034, 1.087]
Bronchoscopy (diagnostic)	RES001	0B918ZX, 0B928ZX, 0B938ZX, 0B948ZX, 0B958ZX, 0B968ZX, 0B978ZX, 0B988ZX, 0B998ZX, 0B9B8ZX, 0B9C8ZX, 0B9D8ZX, 0B9F8ZX, 0B9G8ZX, 0B9H8ZX, 0B9J8ZX, 0B9K8ZX, 0B9L8ZX, 0B9M8ZX, 0B9N8ZX, 0B9P8ZX, 0BB18ZX, 0BB28ZX, 0BB38ZX, 0BB48ZX, 0BB58ZX, 0BB68ZX, 0BB78ZX, 0BB88ZX, 0BB98ZX, 0BBB8ZX, 0BBC8ZX, 0BBD8ZX, 0BBF8ZX, 0BBG8ZX, 0BBH8ZX, 0BBJ8ZX, 0BBK8ZX, 0BBL8ZX, 0BBM8ZX, 0BBN8ZX, 0BBP8ZX, 0BD18ZX, 0BD28ZX, 0BD…	0.0332 ± 0.001	0.0591 ± 0.00007	0.562 [0.545, 0.579]	-0.00259 ± 0.01323	-0.00681 ± 0.00434	0.06197 ± 0.00008	0.536 [0.519, 0.552]	0.03337 ± 0.00007	0.995 [0.964, 1.026]
Electroencephalogram (EEG)	MAM011	4A0004Z, 4A0034Z, 4A0074Z, 4A0084Z, 4A00X4Z, 4A1004G, 4A1004Z, 4A1034G, 4A1034Z, 4A1074G, 4A1074Z, 4A1084G, 4A1084Z, 4A10X4G, 4A10X4Z, XXE0X48	0.0254 ± 0.0009	0.05735 ± 0.00007	0.442 [0.427, 0.458]	0.00199 ± 0.01339	-0.01311 ± 0.0044	0.05908 ± 0.00008	0.429 [0.415, 0.445]	0.02951 ± 0.00006	0.86 [0.83, 0.89]
Infusion of vasopressor	ADM006	3E030XZ, 3E033XZ, 3E040XZ, 3E043XZ, 3E050XZ, 3E053XZ, 3E060XZ, 3E063XZ, XW03367, XW033H4, XW04367, XW043H4	0.0237 ± 0.0009	0.05677 ± 0.00007	0.418 [0.403, 0.434]	-0.06234 ± 0.01332	0.00973 ± 0.00441	0.05929 ± 0.00008	0.4 [0.386, 0.415]	0.0291 ± 0.00006	0.816 [0.787, 0.846]
Placement of tunneled or implantable portion of a vascular access device	CAR025	0JH60WZ, 0JH60XZ, 0JH63WZ, 0JH63XZ, 0JH80WZ, 0JH80XZ, 0JH83WZ, 0JH83XZ, 0JHD0WZ, 0JHD0XZ, 0JHD3WZ, 0JHD3XZ, 0JHF0WZ, 0JHF0XZ, 0JHF3WZ, 0JHF3XZ, 0JHG0WZ, 0JHG0XZ, 0JHG3WZ, 0JHG3XZ, 0JHH0WZ, 0JHH0XZ, 0JHH3WZ, 0JHH3XZ, 0JHL0WZ, 0JHL0XZ, 0JHL3WZ, 0JHL3XZ, 0JHM0WZ, 0JHM0XZ, 0JHM3WZ, 0JHM3XZ, 0JHN0WZ, 0JHN0XZ, 0JHN3WZ, 0JHN3XZ, 0JHP0WZ, 0JHP0XZ, 0JHP3WZ, 0JHP3XZ, 0JPT0WZ, 0JPT0XZ, 0JPT3WZ, 0JPT3XZ, 0JP…	0.0268 ± 0.0009	0.05553 ± 0.00007	0.483 [0.467, 0.5]	0.20525 ± 0.01437	-0.0794 ± 0.00459	0.05926 ± 0.00008	0.452 [0.437, 0.468]	0.02387 ± 0.00006	1.123 [1.085, 1.162]
Chemotherapy	ADM012	3E00X05, 3E00X0M, 3E01305, 3E0130M, 3E02305, 3E0230M, 3E03002, 3E03003, 3E03005, 3E0300M, 3E0300P, 3E03302, 3E03303, 3E03305, 3E0330M, 3E0330P, 3E04002, 3E04003, 3E04005, 3E0400M, 3E0400P, 3E04302, 3E04303, 3E04305, 3E0430M, 3E0430P, 3E05002, 3E05003, 3E05005, 3E0500M, 3E0500P, 3E05302, 3E05303, 3E05305, 3E0530M, 3E0530P, 3E06002, 3E06003, 3E06005, 3E0600M, 3E0600P, 3E06302, 3E06303, 3E06305, 3E0…	0.0391 ± 0.0011	0.05547 ± 0.00007	0.705 [0.685, 0.725]	-0.17641 ± 0.01318	0.03916 ± 0.00445	0.05655 ± 0.00008	0.691 [0.672, 0.711]	0.0403 ± 0.00007	0.97 [0.943, 0.998]
Ureter and other urinary tract dilation	URN003	0T730DZ, 0T730ZZ, 0T733DZ, 0T733ZZ, 0T734DZ, 0T734ZZ, 0T737DZ, 0T737ZZ, 0T738DZ, 0T738ZZ, 0T740DZ, 0T740ZZ, 0T743DZ, 0T743ZZ, 0T744DZ, 0T744ZZ, 0T747DZ, 0T747ZZ, 0T748DZ, 0T748ZZ, 0T760DZ, 0T760ZZ, 0T763DZ, 0T763ZZ, 0T764DZ, 0T764ZZ, 0T767DZ, 0T767ZZ, 0T768DZ, 0T768ZZ, 0T770DZ, 0T770ZZ, 0T773DZ, 0T773ZZ, 0T774DZ, 0T774ZZ, 0T777DZ, 0T777ZZ, 0T778DZ, 0T778ZZ, 0T780DZ, 0T780ZZ, 0T783DZ, 0T783ZZ, 0T7…	0.0494 ± 0.0012	0.0548 ± 0.00007	0.901 [0.879, 0.924]	-0.03143 ± 0.01369	0.01618 ± 0.0045	0.05711 ± 0.00008	0.865 [0.843, 0.887]	0.03871 ± 0.00007	1.276 [1.244, 1.308]
Transfusion of plasma	ADM002	30230K0, 30230K1, 30230L0, 30230L1, 30230M0, 30230M1, 30233K0, 30233K1, 30233L0, 30233L1, 30233M0, 30233M1, 30240K0, 30240K1, 30240L0, 30240L1, 30240M0, 30240M1, 30243K0, 30243K1, 30243L0, 30243L1, 30243M0, 30243M1, 30250K0, 30250K1, 30250L0, 30250L1, 30250M0, 30250M1, 30253K0, 30253K1, 30253L0, 30253L1, 30253M0, 30253M1, 30260K0, 30260K1, 30260L0, 30260L1, 30260M0, 30260M1, 30263K0, 30263K1, 302…	0.0118 ± 0.0006	0.05375 ± 0.00007	0.22 [0.209, 0.232]	0.08019 ± 0.01415	-0.04182 ± 0.0046	0.05633 ± 0.00008	0.21 [0.2, 0.221]	0.02881 ± 0.00006	0.411 [0.39, 0.433]
Female genital tract repair (excluding vulva)	FRS007	0UQ00ZZ, 0UQ03ZZ, 0UQ04ZZ, 0UQ08ZZ, 0UQ10ZZ, 0UQ13ZZ, 0UQ14ZZ, 0UQ18ZZ, 0UQ20ZZ, 0UQ23ZZ, 0UQ24ZZ, 0UQ28ZZ, 0UQ40ZZ, 0UQ43ZZ, 0UQ44ZZ, 0UQ48ZZ, 0UQ50ZZ, 0UQ53ZZ, 0UQ54ZZ, 0UQ57ZZ, 0UQ58ZZ, 0UQ60ZZ, 0UQ63ZZ, 0UQ64ZZ, 0UQ67ZZ, 0UQ68ZZ, 0UQ70ZZ, 0UQ73ZZ, 0UQ74ZZ, 0UQ77ZZ, 0UQ78ZZ, 0UQ90ZZ, 0UQ93ZZ, 0UQ94ZZ, 0UQ97ZZ, 0UQ98ZZ, 0UQC0ZZ, 0UQC3ZZ, 0UQC4ZZ, 0UQC7ZZ, 0UQC8ZZ, 0UQF0ZZ, 0UQF3ZZ, 0UQF4ZZ, 0UQ…	0.0326 ± 0.001	0.05367 ± 0.00007	0.608 [0.589, 0.627]	-0.13525 ± 0.01363	0.028 ± 0.00457	0.05706 ± 0.00008	0.572 [0.554, 0.59]	0.04516 ± 0.00008	0.722 [0.7, 0.745]
Bone excision	MST018	0N500ZZ, 0N503ZZ, 0N504ZZ, 0N510ZZ, 0N513ZZ, 0N514ZZ, 0N520ZZ, 0N523ZZ, 0N524ZZ, 0N530ZZ, 0N533ZZ, 0N534ZZ, 0N540ZZ, 0N543ZZ, 0N544ZZ, 0N550ZZ, 0N553ZZ, 0N554ZZ, 0N560ZZ, 0N563ZZ, 0N564ZZ, 0N570ZZ, 0N573ZZ, 0N574ZZ, 0N580ZZ, 0N583ZZ, 0N584ZZ, 0N5B0ZZ, 0N5B3ZZ, 0N5B4ZZ, 0N5C0ZZ, 0N5C3ZZ, 0N5C4ZZ, 0N5D0ZZ, 0N5D3ZZ, 0N5D4ZZ, 0N5F0ZZ, 0N5F3ZZ, 0N5F4ZZ, 0N5G0ZZ, 0N5G3ZZ, 0N5G4ZZ, 0N5H0ZZ, 0N5H3ZZ, 0N5…	0.0342 ± 0.001	0.05344 ± 0.00007	0.641 [0.622, 0.66]	0.03552 ± 0.01398	-0.01926 ± 0.00456	0.05399 ± 0.00007	0.634 [0.615, 0.654]	0.02924 ± 0.00006	1.171 [1.136, 1.207]
Fixation of leg and foot bones	MST011	0QHD04Z, 0QHD05Z, 0QHD34Z, 0QHD35Z, 0QHD44Z, 0QHD45Z, 0QHF04Z, 0QHF05Z, 0QHF34Z, 0QHF35Z, 0QHF44Z, 0QHF45Z, 0QHG04Z, 0QHG05Z, 0QHG06Z, 0QHG0BZ, 0QHG0CZ, 0QHG0DZ, 0QHG34Z, 0QHG35Z, 0QHG36Z, 0QHG3BZ, 0QHG3CZ, 0QHG3DZ, 0QHG44Z, 0QHG45Z, 0QHG46Z, 0QHG4BZ, 0QHG4CZ, 0QHG4DZ, 0QHH04Z, 0QHH05Z, 0QHH06Z, 0QHH0BZ, 0QHH0CZ, 0QHH0DZ, 0QHH34Z, 0QHH35Z, 0QHH36Z, 0QHH3BZ, 0QHH3CZ, 0QHH3DZ, 0QHH44Z, 0QHH45Z, 0QH…	0.0296 ± 0.001	0.04739 ± 0.00007	0.624 [0.604, 0.645]	0.0341 ± 0.01485	-0.02332 ± 0.00485	0.04526 ± 0.00007	0.653 [0.632, 0.675]	0.02835 ± 0.00006	1.043 [1.01, 1.078]
Subcutaneous tissue and fascia procedures, NEC	MST028	0J2SXYZ, 0J2TXYZ, 0J2VXYZ, 0J2WXYZ, 0J800ZZ, 0J803ZZ, 0J810ZZ, 0J813ZZ, 0J840ZZ, 0J843ZZ, 0J850ZZ, 0J853ZZ, 0J860ZZ, 0J863ZZ, 0J870ZZ, 0J873ZZ, 0J880ZZ, 0J883ZZ, 0J890ZZ, 0J893ZZ, 0J8B0ZZ, 0J8B3ZZ, 0J8C0ZZ, 0J8C3ZZ, 0J8D0ZZ, 0J8D3ZZ, 0J8F0ZZ, 0J8F3ZZ, 0J8G0ZZ, 0J8G3ZZ, 0J8H0ZZ, 0J8H3ZZ, 0J8J0ZZ, 0J8J3ZZ, 0J8K0ZZ, 0J8K3ZZ, 0J8L0ZZ, 0J8L3ZZ, 0J8M0ZZ, 0J8M3ZZ, 0J8N0ZZ, 0J8N3ZZ, 0J8P0ZZ, 0J8P3ZZ, 0J8…	0.0257 ± 0.0009	0.04518 ± 0.00006	0.569 [0.55, 0.59]	0.09046 ± 0.01539	-0.03825 ± 0.00498	0.0457 ± 0.00007	0.563 [0.543, 0.583]	0.02503 ± 0.00006	1.028 [0.992, 1.064]
Colonoscopy and proctoscopy with biopsy	GIS002	0D9B8ZX, 0D9C8ZX, 0D9E8ZX, 0D9F8ZX, 0D9G8ZX, 0D9H8ZX, 0D9J8ZX, 0D9K8ZX, 0D9L8ZX, 0D9M8ZX, 0D9N8ZX, 0D9P8ZX, 0D9Q8ZX, 0DBB8ZX, 0DBC8ZX, 0DBE8ZX, 0DBF8ZX, 0DBG8ZX, 0DBH8ZX, 0DBJ8ZX, 0DBK8ZX, 0DBL8ZX, 0DBM8ZX, 0DBN8ZX, 0DBP8ZX, 0DBQ8ZX, 0DDB8ZX, 0DDC8ZX, 0DDE8ZX, 0DDF8ZX, 0DDG8ZX, 0DDH8ZX, 0DDJ8ZX, 0DDK8ZX, 0DDL8ZX, 0DDM8ZX, 0DDN8ZX, 0DDP8ZX, 0DDQ8ZX	0.0288 ± 0.001	0.04502 ± 0.00006	0.64 [0.619, 0.661]	-0.00522 ± 0.01523	-0.00754 ± 0.005	0.04699 ± 0.00007	0.613 [0.593, 0.634]	0.02641 ± 0.00006	1.091 [1.055, 1.128]
Open heart cardiopulmonary bypass	ESA008	5A1221Z, 5A15A2F, 5A15A2G, 5A15A2H	0.0295 ± 0.001	0.04423 ± 0.00006	0.667 [0.645, 0.689]	-0.12423 ± 0.01487	0.04536 ± 0.00496	0.04633 ± 0.00007	0.636 [0.616, 0.658]	0.03618 ± 0.00007	0.815 [0.789, 0.842]
Abdominal wall repair (including hernia)	GNR002	0WQF0ZZ, 0WQF3ZZ, 0WQF4ZZ, 0WQFXZ2, 0WQFXZZ, 0WUF07Z, 0WUF0JZ, 0WUF0KZ, 0WUF47Z, 0WUF4JZ, 0WUF4KZ	0.0363 ± 0.0011	0.04363 ± 0.00006	0.831 [0.807, 0.856]	0.02193 ± 0.01552	-0.01231 ± 0.00507	0.04527 ± 0.00007	0.801 [0.778, 0.825]	0.02943 ± 0.00006	1.233 [1.197, 1.269]
Musculoskeletal procedures, NEC	MST030	0K800ZZ, 0K803ZZ, 0K804ZZ, 0K810ZZ, 0K813ZZ, 0K814ZZ, 0K820ZZ, 0K823ZZ, 0K824ZZ, 0K830ZZ, 0K833ZZ, 0K834ZZ, 0K850ZZ, 0K853ZZ, 0K854ZZ, 0K860ZZ, 0K863ZZ, 0K864ZZ, 0K870ZZ, 0K873ZZ, 0K874ZZ, 0K880ZZ, 0K883ZZ, 0K884ZZ, 0K890ZZ, 0K893ZZ, 0K894ZZ, 0K8B0ZZ, 0K8B3ZZ, 0K8B4ZZ, 0K8C0ZZ, 0K8C3ZZ, 0K8C4ZZ, 0K8D0ZZ, 0K8D3ZZ, 0K8D4ZZ, 0K8F0ZZ, 0K8F3ZZ, 0K8F4ZZ, 0K8G0ZZ, 0K8G3ZZ, 0K8G4ZZ, 0K8H0ZZ, 0K8H3ZZ, 0K8…	0.0287 ± 0.0009	0.04096 ± 0.00006	0.702 [0.679, 0.725]	0.00193 ± 0.01582	-0.0079 ± 0.00519	0.04086 ± 0.00006	0.704 [0.681, 0.727]	0.0249 ± 0.00006	1.155 [1.117, 1.193]
Gastrostomy	GIS017	0D16074, 0D160J4, 0D160K4, 0D160Z4, 0D163J4, 0D16474, 0D164J4, 0D164K4, 0D164Z4, 0D16874, 0D168J4, 0D168K4, 0D168Z4, 0DH60UZ, 0DH63UZ, 0DH64UZ, 0DH67UZ, 0DH68UZ, 0DW60UZ, 0DW63UZ, 0DW64UZ, 0DW67UZ, 0DW68UZ, 0DW6XUZ	0.0134 ± 0.0006	0.03858 ± 0.00006	0.347 [0.331, 0.364]	0.10729 ± 0.01682	-0.04712 ± 0.00544	0.04085 ± 0.00006	0.328 [0.312, 0.344]	0.0168 ± 0.00005	0.797 [0.759, 0.836]
Female reproductive system procedures, NEC	FRS015	0U15075, 0U15076, 0U15079, 0U150J5, 0U150J6, 0U150J9, 0U150K5, 0U150K6, 0U150K9, 0U150Z5, 0U150Z6, 0U150Z9, 0U15475, 0U15476, 0U15479, 0U154J5, 0U154J6, 0U154J9, 0U154K5, 0U154K6, 0U154K9, 0U154Z5, 0U154Z6, 0U154Z9, 0U16075, 0U16076, 0U16079, 0U160J5, 0U160J6, 0U160J9, 0U160K5, 0U160K6, 0U160K9, 0U160Z5, 0U160Z6, 0U160Z9, 0U16475, 0U16476, 0U16479, 0U164J5, 0U164J6, 0U164J9, 0U164K5, 0U164K6, 0U1…	0.0347 ± 0.001	0.03854 ± 0.00006	0.899 [0.873, 0.927]	-0.03018 ± 0.0164	0.0003 ± 0.0054	0.04063 ± 0.00006	0.853 [0.828, 0.879]	0.03209 ± 0.00006	1.08 [1.048, 1.113]
Oophorectomy	FRS002	0UT00ZZ, 0UT04ZZ, 0UT07ZZ, 0UT08ZZ, 0UT0FZZ, 0UT10ZZ, 0UT14ZZ, 0UT17ZZ, 0UT18ZZ, 0UT1FZZ, 0UT20ZZ, 0UT24ZZ, 0UT27ZZ, 0UT28ZZ, 0UT2FZZ	0.0288 ± 0.001	0.03854 ± 0.00006	0.748 [0.724, 0.773]	0.02144 ± 0.01654	-0.02255 ± 0.00542	0.0405 ± 0.00006	0.712 [0.689, 0.736]	0.02758 ± 0.00006	1.046 [1.012, 1.081]
Incision and drainage of subcutaneous tissue and fascia	MST005	0J2SX0Z, 0J2TX0Z, 0J2VX0Z, 0J2WX0Z, 0J9000Z, 0J900ZZ, 0J9030Z, 0J903ZZ, 0J9100Z, 0J910ZZ, 0J9130Z, 0J913ZZ, 0J9400Z, 0J940ZZ, 0J9430Z, 0J943ZZ, 0J9500Z, 0J950ZZ, 0J9530Z, 0J953ZZ, 0J9600Z, 0J960ZZ, 0J9630Z, 0J963ZZ, 0J9700Z, 0J970ZZ, 0J9730Z, 0J973ZZ, 0J9800Z, 0J980ZZ, 0J9830Z, 0J983ZZ, 0J9900Z, 0J990ZZ, 0J9930Z, 0J993ZZ, 0J9B00Z, 0J9B0ZZ, 0J9B30Z, 0J9B3ZZ, 0J9C00Z, 0J9C0ZZ, 0J9C30Z, 0J9C3ZZ, 0J9…	0.0207 ± 0.0008	0.03816 ± 0.00006	0.542 [0.522, 0.564]	0.18798 ± 0.01727	-0.0665 ± 0.00551	0.03858 ± 0.00006	0.536 [0.516, 0.558]	0.01763 ± 0.00005	1.174 [1.129, 1.22]
Monitoring of peripheral nerves	MAM013	4A01029, 4A0102B, 4A0104Z, 4A01329, 4A0132B, 4A0134Z, 4A01729, 4A0172B, 4A0174Z, 4A01829, 4A0182B, 4A0184Z, 4A01X29, 4A01X2B, 4A01X4Z, 4A11029, 4A1102B, 4A1104G, 4A1104Z, 4A11329, 4A1132B, 4A1134G, 4A1134Z, 4A11729, 4A1172B, 4A1174G, 4A1174Z, 4A11829, 4A1182B, 4A1184G, 4A1184Z, 4A11X29, 4A11X2B, 4A11X4G, 4A11X4Z, 4B01XVZ	0.0242 ± 0.0009	0.03806 ± 0.00006	0.637 [0.615, 0.66]	-0.16387 ± 0.01579	0.05251 ± 0.00531	0.03766 ± 0.00006	0.644 [0.621, 0.667]	0.02829 ± 0.00006	0.857 [0.827, 0.889]
Administration of thrombolytics and platelet inhibitors	ADM005	3E03016, 3E03017, 3E030PZ, 3E03316, 3E03317, 3E033PZ, 3E04016, 3E04017, 3E040PZ, 3E04316, 3E04317, 3E043PZ, 3E05016, 3E05017, 3E050PZ, 3E05316, 3E05317, 3E053PZ, 3E06016, 3E06017, 3E060PZ, 3E06316, 3E06317, 3E063PZ, 3E07016, 3E07017, 3E070PZ, 3E07316, 3E07317, 3E073PZ, 3E08016, 3E08017, 3E080PZ, 3E08316, 3E08317, 3E083PZ	0.0217 ± 0.0008	0.03564 ± 0.00006	0.609 [0.586, 0.633]	0.04419 ± 0.01723	-0.01599 ± 0.00561	0.03703 ± 0.00006	0.586 [0.564, 0.609]	0.02302 ± 0.00005	0.943 [0.908, 0.98]
Saphenous vein harvest and other therapeutic vessel removal	CAR020	02540ZZ, 02543ZZ, 02544ZZ, 025P0ZZ, 025P3ZZ, 025P4ZZ, 025Q0ZZ, 025Q3ZZ, 025Q4ZZ, 025R0ZZ, 025R3ZZ, 025R4ZZ, 025S0ZZ, 025S3ZZ, 025S4ZZ, 025T0ZZ, 025T3ZZ, 025T4ZZ, 025V0ZZ, 025V3ZZ, 025V4ZZ, 025W0ZZ, 025W3ZZ, 025W4ZZ, 025X0ZZ, 025X3ZZ, 025X4ZZ, 02B40ZZ, 02B43ZZ, 02B44ZZ, 02BP0ZZ, 02BP3ZZ, 02BP4ZZ, 02BQ0ZZ, 02BQ3ZZ, 02BQ4ZZ, 02BR0ZZ, 02BR3ZZ, 02BR4ZZ, 02BS0ZZ, 02BS3ZZ, 02BS4ZZ, 02BT0ZZ, 02BT3ZZ, 02B…	0.0297 ± 0.001	0.03509 ± 0.00006	0.846 [0.819, 0.874]	-0.01774 ± 0.01716	0.01152 ± 0.00563	0.03667 ± 0.00006	0.809 [0.783, 0.836]	0.02627 ± 0.00006	1.129 [1.093, 1.167]
Lymph node biopsy	LYM001	07900ZX, 07903ZX, 07904ZX, 07908ZX, 07910ZX, 07913ZX, 07914ZX, 07918ZX, 07920ZX, 07923ZX, 07924ZX, 07928ZX, 07930ZX, 07933ZX, 07934ZX, 07938ZX, 07940ZX, 07943ZX, 07944ZX, 07948ZX, 07950ZX, 07953ZX, 07954ZX, 07958ZX, 07960ZX, 07963ZX, 07964ZX, 07968ZX, 07970ZX, 07973ZX, 07974ZX, 07978ZX, 07980ZX, 07983ZX, 07984ZX, 07988ZX, 07990ZX, 07993ZX, 07994ZX, 07998ZX, 079B0ZX, 079B3ZX, 079B4ZX, 079B8ZX, 079…	0.031 ± 0.001	0.03474 ± 0.00006	0.892 [0.864, 0.921]	-0.20958 ± 0.01659	0.06263 ± 0.00562	0.03643 ± 0.00006	0.851 [0.824, 0.878]	0.02836 ± 0.00006	1.093 [1.058, 1.128]
Angioplasty and related vessel procedures (endovascular; excluding carotid)	CAR008	027P34Z, 027P3DZ, 027P3ZZ, 027Q34Z, 027Q3DZ, 027Q3ZZ, 027R34T, 027R34Z, 027R3DT, 027R3DZ, 027R3ZT, 027R3ZZ, 027S34Z, 027S3DZ, 027S3ZZ, 027T34Z, 027T3DZ, 027T3ZZ, 027V34Z, 027V3DZ, 027V3ZZ, 027W34Z, 027W3DZ, 027W3ZZ, 027X34Z, 027X3DZ, 027X3ZZ, 02C43ZZ, 02CP3ZZ, 02CQ3ZZ, 02CR3ZZ, 02CS3ZZ, 02CT3ZZ, 02CV3ZZ, 02CW3ZZ, 02CX3ZZ, 02FP3Z0, 02FP3ZZ, 02FQ3Z0, 02FQ3ZZ, 02FR3Z0, 02FR3ZZ, 02FS3Z0, 02FS3ZZ, 02F…	0.0197 ± 0.0008	0.03422 ± 0.00006	0.577 [0.554, 0.6]	0.22545 ± 0.01841	-0.08279 ± 0.00586	0.03618 ± 0.00006	0.546 [0.524, 0.568]	0.01496 ± 0.00004	1.32 [1.268, 1.373]
Skin excision and debridement	SKB008	0H50XZD, 0H50XZZ, 0H51XZD, 0H51XZZ, 0H52XZD, 0H52XZZ, 0H53XZD, 0H53XZZ, 0H54XZD, 0H54XZZ, 0H55XZD, 0H55XZZ, 0H56XZD, 0H56XZZ, 0H57XZD, 0H57XZZ, 0H58XZD, 0H58XZZ, 0H59XZD, 0H59XZZ, 0H5AXZD, 0H5AXZZ, 0H5BXZD, 0H5BXZZ, 0H5CXZD, 0H5CXZZ, 0H5DXZD, 0H5DXZZ, 0H5EXZD, 0H5EXZZ, 0H5FXZD, 0H5FXZZ, 0H5GXZD, 0H5GXZZ, 0H5HXZD, 0H5HXZZ, 0H5JXZD, 0H5JXZZ, 0H5KXZD, 0H5KXZZ, 0H5LXZD, 0H5LXZZ, 0H5MXZD, 0H5MXZZ, 0H5…	0.0175 ± 0.0007	0.03415 ± 0.00006	0.513 [0.492, 0.535]	0.05873 ± 0.01759	-0.02915 ± 0.00572	0.03434 ± 0.00006	0.51 [0.489, 0.532]	0.01795 ± 0.00005	0.976 [0.936, 1.019]
GI system drainage (excluding paracentesis)	GIS007	0D20X0Z, 0D2DX0Z, 0D2UX0Z, 0D2VX0Z, 0D9100Z, 0D910ZZ, 0D9130Z, 0D913ZZ, 0D9140Z, 0D914ZZ, 0D9170Z, 0D917ZZ, 0D9180Z, 0D918ZZ, 0D9200Z, 0D920ZZ, 0D9230Z, 0D923ZZ, 0D9240Z, 0D924ZZ, 0D9270Z, 0D927ZZ, 0D9280Z, 0D928ZZ, 0D9300Z, 0D930ZZ, 0D9330Z, 0D933ZZ, 0D9340Z, 0D934ZZ, 0D9370Z, 0D937ZZ, 0D9380Z, 0D938ZZ, 0D9400Z, 0D940ZZ, 0D9430Z, 0D943ZZ, 0D9440Z, 0D944ZZ, 0D9470Z, 0D947ZZ, 0D9480Z, 0D948ZZ, 0D9…	0.0204 ± 0.0008	0.03415 ± 0.00006	0.598 [0.575, 0.622]	-0.06069 ± 0.01726	0.00842 ± 0.00572	0.03522 ± 0.00006	0.58 [0.557, 0.603]	0.02099 ± 0.00005	0.972 [0.935, 1.011]
Bone fixation (excluding extremities)	MST012	0NH004Z, 0NH005Z, 0NH034Z, 0NH035Z, 0NH044Z, 0NH045Z, 0NH104Z, 0NH134Z, 0NH144Z, 0NH204Z, 0NH234Z, 0NH244Z, 0NH304Z, 0NH334Z, 0NH344Z, 0NH404Z, 0NH434Z, 0NH444Z, 0NH504Z, 0NH534Z, 0NH544Z, 0NH604Z, 0NH634Z, 0NH644Z, 0NH704Z, 0NH734Z, 0NH744Z, 0NH804Z, 0NH834Z, 0NH844Z, 0NHB04Z, 0NHB34Z, 0NHB44Z, 0NHC04Z, 0NHC34Z, 0NHC44Z, 0NHD04Z, 0NHD34Z, 0NHD44Z, 0NHF04Z, 0NHF34Z, 0NHF44Z, 0NHG04Z, 0NHG34Z, 0NH…	0.0245 ± 0.0009	0.03364 ± 0.00006	0.729 [0.703, 0.755]	-0.03175 ± 0.01725	0.00419 ± 0.00568	0.03311 ± 0.00006	0.74 [0.714, 0.767]	0.02188 ± 0.00005	1.12 [1.081, 1.161]
Endoscopic control of bleeding	GNR004	093K7ZZ, 093K8ZZ, 0W337ZZ, 0W338ZZ, 0W3P7ZZ, 0W3P8ZZ, 0W3Q7ZZ, 0W3Q8ZZ, 0W3R7ZZ, 0W3R8ZZ	0.0189 ± 0.0008	0.03331 ± 0.00006	0.568 [0.545, 0.591]	-0.02154 ± 0.01765	-0.00166 ± 0.00581	0.03512 ± 0.00006	0.538 [0.517, 0.561]	0.0205 ± 0.00005	0.923 [0.886, 0.961]
Toe and mid foot amputation	MST023	0Y6M0Z4, 0Y6M0Z5, 0Y6M0Z6, 0Y6M0Z7, 0Y6M0Z8, 0Y6M0Z9, 0Y6M0ZB, 0Y6M0ZC, 0Y6M0ZD, 0Y6M0ZF, 0Y6N0Z4, 0Y6N0Z5, 0Y6N0Z6, 0Y6N0Z7, 0Y6N0Z8, 0Y6N0Z9, 0Y6N0ZB, 0Y6N0ZC, 0Y6N0ZD, 0Y6N0ZF, 0Y6P0Z0, 0Y6P0Z1, 0Y6P0Z2, 0Y6P0Z3, 0Y6Q0Z0, 0Y6Q0Z1, 0Y6Q0Z2, 0Y6Q0Z3, 0Y6R0Z0, 0Y6R0Z1, 0Y6R0Z2, 0Y6R0Z3, 0Y6S0Z0, 0Y6S0Z1, 0Y6S0Z2, 0Y6S0Z3, 0Y6T0Z0, 0Y6T0Z1, 0Y6T0Z2, 0Y6T0Z3, 0Y6U0Z0, 0Y6U0Z1, 0Y6U0Z2, 0Y6U0Z3, 0Y6…	0.0152 ± 0.0007	0.0323 ± 0.00005	0.471 [0.45, 0.493]	0.34192 ± 0.01954	-0.11476 ± 0.00611	0.03388 ± 0.00006	0.449 [0.429, 0.47]	0.01289 ± 0.00004	1.18 [1.127, 1.235]
Lumbosacral nerve decompression	PNS001	01N90ZZ, 01N93ZZ, 01N94ZZ, 01NA0ZZ, 01NA3ZZ, 01NA4ZZ, 01NB0ZZ, 01NB3ZZ, 01NB4ZZ, 01NN0ZZ, 01NN3ZZ, 01NN4ZZ, 01NP0ZZ, 01NP3ZZ, 01NP4ZZ, 01NQ0ZZ, 01NQ3ZZ, 01NQ4ZZ, 01NR0ZZ, 01NR3ZZ, 01NR4ZZ	0.0295 ± 0.001	0.03203 ± 0.00005	0.922 [0.893, 0.953]	-0.12415 ± 0.01751	0.05008 ± 0.00584	0.0311 ± 0.00006	0.95 [0.919, 0.981]	0.0256 ± 0.00006	1.154 [1.117, 1.192]
Bladder catheterization and drainage	URN006	0T2BX0Z, 0T2DX0Z, 0T9B00Z, 0T9B0ZZ, 0T9B30Z, 0T9B3ZZ, 0T9B40Z, 0T9B4ZZ, 0T9B70Z, 0T9B7ZZ, 0T9B80Z, 0T9B8ZZ, 0T9C00Z, 0T9C0ZZ, 0T9C30Z, 0T9C3ZZ, 0T9C40Z, 0T9C4ZZ, 0T9C70Z, 0T9C7ZZ, 0T9C80Z, 0T9C8ZZ, 0T9D00Z, 0T9D0ZZ, 0T9D30Z, 0T9D3ZZ, 0T9D40Z, 0T9D4ZZ, 0T9D70Z, 0T9D7ZZ, 0T9D80Z, 0T9D8ZZ, 0T9DX0Z, 0T9DXZZ, 0TPB00Z, 0TPB0DZ, 0TPB30Z, 0TPB3DZ, 0TPB40Z, 0TPB4DZ, 0TPB70Z, 0TPB7DZ, 0TPB80Z, 0TPB8DZ, 0TP…	0.0128 ± 0.0006	0.03174 ± 0.00005	0.404 [0.384, 0.424]	-0.02785 ± 0.01804	-0.00593 ± 0.00595	0.03376 ± 0.00006	0.38 [0.361, 0.399]	0.01789 ± 0.00005	0.716 [0.682, 0.753]
Muscle, tendon, bursa, and ligament excision	MST019	0K500ZZ, 0K503ZZ, 0K504ZZ, 0K510ZZ, 0K513ZZ, 0K514ZZ, 0K520ZZ, 0K523ZZ, 0K524ZZ, 0K530ZZ, 0K533ZZ, 0K534ZZ, 0K550ZZ, 0K553ZZ, 0K554ZZ, 0K560ZZ, 0K563ZZ, 0K564ZZ, 0K570ZZ, 0K573ZZ, 0K574ZZ, 0K580ZZ, 0K583ZZ, 0K584ZZ, 0K590ZZ, 0K593ZZ, 0K594ZZ, 0K5B0ZZ, 0K5B3ZZ, 0K5B4ZZ, 0K5C0ZZ, 0K5C3ZZ, 0K5C4ZZ, 0K5D0ZZ, 0K5D3ZZ, 0K5D4ZZ, 0K5F0ZZ, 0K5F3ZZ, 0K5F4ZZ, 0K5G0ZZ, 0K5G3ZZ, 0K5G4ZZ, 0K5H0ZZ, 0K5H3ZZ, 0K5…	0.0164 ± 0.0007	0.03173 ± 0.00005	0.517 [0.495, 0.54]	0.13056 ± 0.01857	-0.05055 ± 0.00598	0.03225 ± 0.00006	0.508 [0.487, 0.531]	0.01483 ± 0.00004	1.105 [1.058, 1.155]
Skin laceration repair (excluding perineum)	SKB006	0HQ0XZZ, 0HQ1XZZ, 0HQ2XZZ, 0HQ3XZZ, 0HQ4XZZ, 0HQ5XZZ, 0HQ6XZZ, 0HQ7XZZ, 0HQ8XZZ, 0HQAXZZ, 0HQBXZZ, 0HQCXZZ, 0HQDXZZ, 0HQEXZZ, 0HQFXZZ, 0HQGXZZ, 0HQHXZZ, 0HQJXZZ, 0HQKXZZ, 0HQLXZZ, 0HQMXZZ, 0HQNXZZ	0.0113 ± 0.0006	0.03051 ± 0.00005	0.37 [0.351, 0.391]	0.11469 ± 0.01862	-0.05207 ± 0.00602	0.0291 ± 0.00005	0.388 [0.368, 0.409]	0.01501 ± 0.00004	0.753 [0.714, 0.794]
Anorectal repair (3rd and 4th degree obstetrical repairs and other)	GIS020	0DQP0ZZ, 0DQP3ZZ, 0DQP4ZZ, 0DQP7ZZ, 0DQP8ZZ, 0DQQ0ZZ, 0DQQ3ZZ, 0DQQ4ZZ, 0DQQ7ZZ, 0DQQ8ZZ, 0DQQXZZ, 0DQR0ZZ, 0DQR3ZZ, 0DQR4ZZ	0.0295 ± 0.001	0.0305 ± 0.00005	0.968 [0.937, 1.001]	-0.42157 ± 0.01722	0.13818 ± 0.00604	0.03201 ± 0.00006	0.923 [0.893, 0.953]	0.03003 ± 0.00006	0.984 [0.952, 1.016]
Cardioversion	ESA006	5A2204Z	0.0217 ± 0.0008	0.02965 ± 0.00005	0.73 [0.703, 0.759]	0.01753 ± 0.01881	0.00452 ± 0.00613	0.03088 ± 0.00006	0.701 [0.675, 0.728]	0.0199 ± 0.00005	1.088 [1.047, 1.13]
Coronary artery bypass grafts (CABG)	CAR003	0210083, 0210088, 0210089, 021008C, 021008F, 021008W, 0210093, 0210098, 0210099, 021009C, 021009F, 021009W, 02100A3, 02100A8, 02100A9, 02100AC, 02100AF, 02100AW, 02100J3, 02100J8, 02100J9, 02100JC, 02100JF, 02100JW, 02100K3, 02100K8, 02100K9, 02100KC, 02100KF, 02100KW, 02100Z3, 02100Z8, 02100Z9, 02100ZC, 02100ZF, 0210444, 0210483, 0210488, 0210489, 021048C, 021048F, 021048W, 0210493, 0210498, 021…	0.0323 ± 0.001	0.02942 ± 0.00005	1.099 [1.066, 1.134]	-0.05677 ± 0.0186	0.02878 ± 0.00614	0.03089 ± 0.00006	1.047 [1.015, 1.08]	0.02373 ± 0.00006	1.363 [1.321, 1.406]
Small bowel resection	GIS011	0D580Z3, 0D580ZZ, 0D584Z3, 0D584ZZ, 0D5A0Z3, 0D5A0ZZ, 0D5A4Z3, 0D5A4ZZ, 0D5B0Z3, 0D5B0ZZ, 0D5B4Z3, 0D5B4ZZ, 0DB80ZZ, 0DB84ZZ, 0DBA0ZZ, 0DBA4ZZ, 0DBB0ZZ, 0DBB4ZZ, 0DT80ZZ, 0DT84ZZ, 0DTA0ZZ, 0DTA4ZZ, 0DTB0ZZ, 0DTB4ZZ	0.0281 ± 0.0009	0.02935 ± 0.00005	0.958 [0.926, 0.99]	-0.08713 ± 0.01843	0.0288 ± 0.00612	0.03078 ± 0.00006	0.913 [0.883, 0.944]	0.02233 ± 0.00005	1.258 [1.217, 1.301]
Diaphragmatic hernia repair	RES011	0BQR0ZZ, 0BQR3ZZ, 0BQR4ZZ, 0BQS0ZZ, 0BQS3ZZ, 0BQS4ZZ, 0BQT0ZZ, 0BQT3ZZ, 0BQT4ZZ, 0BUR07Z, 0BUR0JZ, 0BUR0KZ, 0BUR47Z, 0BUR4JZ, 0BUR4KZ, 0BUS07Z, 0BUS0JZ, 0BUS0KZ, 0BUS47Z, 0BUS4JZ, 0BUS4KZ, 0BUT07Z, 0BUT0JZ, 0BUT0KZ, 0BUT47Z, 0BUT4JZ, 0BUT4KZ	0.0317 ± 0.001	0.02882 ± 0.00005	1.099 [1.065, 1.134]	0.03289 ± 0.01918	-0.00968 ± 0.00625	0.03073 ± 0.00006	1.031 [0.999, 1.064]	0.0262 ± 0.00006	1.209 [1.171, 1.248]
Cardiovascular device procedures, NEC	CAR029	02H40DZ, 02H40YZ, 02H43DZ, 02H43YZ, 02H44DZ, 02H44YZ, 02H60DZ, 02H60YZ, 02H63DZ, 02H63YZ, 02H64DZ, 02H64YZ, 02H70DZ, 02H70YZ, 02H73DZ, 02H73YZ, 02H74DZ, 02H74YZ, 02HA0YZ, 02HA3YZ, 02HA4YZ, 02HK0DZ, 02HK0YZ, 02HK3DZ, 02HK3YZ, 02HK4DZ, 02HK4YZ, 02HL0DZ, 02HL0YZ, 02HL3DZ, 02HL3YZ, 02HL4DZ, 02HL4YZ, 02HP0DZ, 02HP0YZ, 02HP3DZ, 02HP3YZ, 02HP4DZ, 02HP4YZ, 02HQ0DZ, 02HQ0YZ, 02HQ3DZ, 02HQ3YZ, 02HQ4DZ, 02H…	0.012 ± 0.0006	0.02878 ± 0.00005	0.415 [0.395, 0.437]	0.15737 ± 0.01966	-0.0679 ± 0.00632	0.03083 ± 0.00006	0.388 [0.368, 0.408]	0.01195 ± 0.00004	1.001 [0.951, 1.053]
Femur fixation	MST010	0QH604Z, 0QH605Z, 0QH606Z, 0QH60BZ, 0QH60CZ, 0QH60DZ, 0QH634Z, 0QH635Z, 0QH636Z, 0QH63BZ, 0QH63CZ, 0QH63DZ, 0QH644Z, 0QH645Z, 0QH646Z, 0QH64BZ, 0QH64CZ, 0QH64DZ, 0QH704Z, 0QH705Z, 0QH706Z, 0QH70BZ, 0QH70CZ, 0QH70DZ, 0QH734Z, 0QH735Z, 0QH736Z, 0QH73BZ, 0QH73CZ, 0QH73DZ, 0QH744Z, 0QH745Z, 0QH746Z, 0QH74BZ, 0QH74CZ, 0QH74DZ, 0QH804Z, 0QH805Z, 0QH806Z, 0QH80BZ, 0QH80CZ, 0QH80DZ, 0QH834Z, 0QH835Z, 0QH…	0.0186 ± 0.0008	0.02842 ± 0.00005	0.653 [0.627, 0.68]	0.0215 ± 0.01913	-0.01019 ± 0.00625	0.0285 ± 0.00005	0.651 [0.625, 0.678]	0.01612 ± 0.00005	1.151 [1.105, 1.2]
Tracheostomy	RES010	0B110F4, 0B113F4, 0B114F4, 0B21XFZ, 0BH13EZ, 0BP10FZ, 0BP13FZ, 0BP14FZ, 0BP17FZ, 0BP18FZ, 0BP1XFZ, 0BW10FZ, 0BW13FZ, 0BW14FZ, 0BW17FZ, 0BW18FZ, 0BW1XFZ	0.0128 ± 0.0006	0.02769 ± 0.00005	0.464 [0.442, 0.488]	0.1644 ± 0.01996	-0.06287 ± 0.0064	0.02914 ± 0.00005	0.441 [0.42, 0.463]	0.01245 ± 0.00004	1.032 [0.982, 1.085]
Nephrostomy and ureterostomy procedures (including stents)	URN005	0T25X0Z, 0T29X0Z, 0T9000Z, 0T900ZZ, 0T9030Z, 0T903ZZ, 0T9040Z, 0T904ZZ, 0T9070Z, 0T907ZZ, 0T9080Z, 0T908ZZ, 0T9100Z, 0T910ZZ, 0T9130Z, 0T913ZZ, 0T9140Z, 0T914ZZ, 0T9170Z, 0T917ZZ, 0T9180Z, 0T918ZZ, 0T9300Z, 0T930ZZ, 0T9330Z, 0T933ZZ, 0T9340Z, 0T934ZZ, 0T9370Z, 0T937ZZ, 0T9380Z, 0T938ZZ, 0T9400Z, 0T940ZZ, 0T9430Z, 0T943ZZ, 0T9440Z, 0T944ZZ, 0T9470Z, 0T947ZZ, 0T9480Z, 0T948ZZ, 0T9600Z, 0T960ZZ, 0T9…	0.0144 ± 0.0007	0.02756 ± 0.00005	0.524 [0.5, 0.549]	0.10209 ± 0.01995	-0.04087 ± 0.00645	0.02903 ± 0.00005	0.497 [0.475, 0.521]	0.0141 ± 0.00004	1.025 [0.978, 1.074]
Removal of placenta and other retained products of conception	PGN006	10D17Z9, 10D17ZZ, 10D18Z9, 10D18ZZ, 10J10ZZ, 10J13ZZ, 10J14ZZ, 10J17ZZ, 10J18ZZ, 10J1XZZ	0.0197 ± 0.0008	0.02709 ± 0.00005	0.729 [0.7, 0.758]	-0.11556 ± 0.01925	0.02235 ± 0.00643	0.02857 ± 0.00005	0.691 [0.664, 0.719]	0.02057 ± 0.00005	0.959 [0.922, 0.999]
Cardiac chest compression	ESA005	5A12012, 5A1221J	0.0062 ± 0.0004	0.02704 ± 0.00005	0.23 [0.214, 0.247]	0.2387 ± 0.02076	-0.08796 ± 0.00659	0.02803 ± 0.00005	0.222 [0.206, 0.238]	0.01096 ± 0.00004	0.567 [0.528, 0.609]
Biliary and pancreatic calculus removal	HEP007	0FC00ZZ, 0FC03ZZ, 0FC04ZZ, 0FC10ZZ, 0FC13ZZ, 0FC14ZZ, 0FC20ZZ, 0FC23ZZ, 0FC24ZZ, 0FC40ZZ, 0FC43ZZ, 0FC44ZZ, 0FC48ZZ, 0FC50ZZ, 0FC53ZZ, 0FC54ZZ, 0FC57ZZ, 0FC58ZZ, 0FC60ZZ, 0FC63ZZ, 0FC64ZZ, 0FC67ZZ, 0FC68ZZ, 0FC70ZZ, 0FC73ZZ, 0FC74ZZ, 0FC77ZZ, 0FC78ZZ, 0FC80ZZ, 0FC83ZZ, 0FC84ZZ, 0FC87ZZ, 0FC88ZZ, 0FC90ZZ, 0FC93ZZ, 0FC94ZZ, 0FC97ZZ, 0FC98ZZ, 0FCC0ZZ, 0FCC3ZZ, 0FCC4ZZ, 0FCC7ZZ, 0FCC8ZZ, 0FCD0ZZ, 0FC…	0.0152 ± 0.0007	0.02652 ± 0.00005	0.573 [0.547, 0.599]	0.13038 ± 0.02048	-0.06082 ± 0.00661	0.02724 ± 0.00005	0.557 [0.533, 0.583]	0.01654 ± 0.00005	0.918 [0.877, 0.961]
Female upper genital tract excision	FRS010	0U500ZZ, 0U503ZZ, 0U504ZZ, 0U508ZZ, 0U510ZZ, 0U513ZZ, 0U514ZZ, 0U518ZZ, 0U520ZZ, 0U523ZZ, 0U524ZZ, 0U528ZZ, 0U540ZZ, 0U543ZZ, 0U544ZZ, 0U548ZZ, 0U590ZZ, 0U593ZZ, 0U594ZZ, 0U597ZZ, 0U598ZZ, 0U5B0ZZ, 0U5B3ZZ, 0U5B4ZZ, 0U5B7ZZ, 0U5B8ZZ, 0U5C0ZZ, 0U5C3ZZ, 0U5C4ZZ, 0U5C7ZZ, 0U5C8ZZ, 0U5F0ZZ, 0U5F3ZZ, 0U5F4ZZ, 0U5F7ZZ, 0U5F8ZZ, 0UB00ZZ, 0UB03ZZ, 0UB04ZZ, 0UB07ZZ, 0UB08ZZ, 0UB10ZZ, 0UB13ZZ, 0UB14ZZ, 0UB…	0.0221 ± 0.0008	0.0265 ± 0.00005	0.833 [0.802, 0.865]	-0.09024 ± 0.01947	-0.00579 ± 0.00651	0.02781 ± 0.00005	0.794 [0.764, 0.824]	0.02139 ± 0.00005	1.032 [0.994, 1.072]
Exploration of peritoneal cavity	GIS005	0DJ00ZZ, 0DJ03ZZ, 0DJ04ZZ, 0DJ07ZZ, 0DJ0XZZ, 0DJ60ZZ, 0DJ63ZZ, 0DJ64ZZ, 0DJ67ZZ, 0DJ6XZZ, 0DJD0ZZ, 0DJD3ZZ, 0DJD4ZZ, 0DJD7ZZ, 0DJDXZZ, 0DJU0ZZ, 0DJU3ZZ, 0DJU4ZZ, 0DJUXZZ, 0DJV0ZZ, 0DJV3ZZ, 0DJV4ZZ, 0DJVXZZ, 0DJW0ZZ, 0DJW3ZZ, 0DJW4ZZ, 0DJWXZZ, 0WJG0ZZ, 0WJG3ZZ, 0WJG4ZZ, 0WJJ0ZZ, 0WJJ3ZZ, 0WJJ4ZZ, 0WJP0ZZ, 0WJP3ZZ, 0WJP4ZZ, 0WJP7ZZ	0.0177 ± 0.0007	0.02647 ± 0.00005	0.667 [0.64, 0.696]	-0.0349 ± 0.01968	0.00016 ± 0.00649	0.02741 ± 0.00005	0.644 [0.618, 0.672]	0.01822 ± 0.00005	0.969 [0.929, 1.011]
Ileostomy and colostomy	GIS018	0D18074, 0D180J4, 0D180K4, 0D180Z4, 0D18474, 0D184J4, 0D184K4, 0D184Z4, 0D18874, 0D188J4, 0D188K4, 0D188Z4, 0D19074, 0D190J4, 0D190K4, 0D190Z4, 0D193J4, 0D19474, 0D194J4, 0D194K4, 0D194Z4, 0D19874, 0D198J4, 0D198K4, 0D198Z4, 0D1A074, 0D1A0J4, 0D1A0K4, 0D1A0Z4, 0D1A3J4, 0D1A474, 0D1A4J4, 0D1A4K4, 0D1A4Z4, 0D1A874, 0D1A8J4, 0D1A8K4, 0D1A8Z4, 0D1B074, 0D1B0J4, 0D1B0K4, 0D1B0Z4, 0D1B3J4, 0D1B474, 0D1…	0.0218 ± 0.0008	0.02544 ± 0.00005	0.857 [0.825, 0.89]	-0.0737 ± 0.01987	0.02826 ± 0.00658	0.02699 ± 0.00005	0.808 [0.777, 0.839]	0.01843 ± 0.00005	1.183 [1.138, 1.228]
Musculoskeletal device procedures, NEC	MST029	0K2XXYZ, 0K2YXYZ, 0KHX0MZ, 0KHX0YZ, 0KHX3MZ, 0KHX3YZ, 0KHX4MZ, 0KHX4YZ, 0KHY0MZ, 0KHY0YZ, 0KHY3MZ, 0KHY3YZ, 0KHY4MZ, 0KHY4YZ, 0KPX07Z, 0KPX0JZ, 0KPX0KZ, 0KPX0MZ, 0KPX0YZ, 0KPX37Z, 0KPX3JZ, 0KPX3KZ, 0KPX3MZ, 0KPX3YZ, 0KPX47Z, 0KPX4JZ, 0KPX4KZ, 0KPX4MZ, 0KPX4YZ, 0KPXXMZ, 0KPY07Z, 0KPY0JZ, 0KPY0KZ, 0KPY0MZ, 0KPY0YZ, 0KPY37Z, 0KPY3JZ, 0KPY3KZ, 0KPY3MZ, 0KPY3YZ, 0KPY47Z, 0KPY4JZ, 0KPY4KZ, 0KPY4MZ, 0KP…	0.016 ± 0.0007	0.02488 ± 0.00005	0.641 [0.613, 0.67]	-0.11792 ± 0.01964	0.02621 ± 0.00656	0.02496 ± 0.00005	0.639 [0.611, 0.668]	0.01671 ± 0.00005	0.955 [0.913, 0.998]
Incision and drainage of musculoskeletal tissue and joints	MST004	0K2XX0Z, 0K2YX0Z, 0K9000Z, 0K900ZZ, 0K9030Z, 0K903ZZ, 0K9040Z, 0K904ZZ, 0K9100Z, 0K910ZZ, 0K9130Z, 0K913ZZ, 0K9140Z, 0K914ZZ, 0K9200Z, 0K920ZZ, 0K9230Z, 0K923ZZ, 0K9240Z, 0K924ZZ, 0K9300Z, 0K930ZZ, 0K9330Z, 0K933ZZ, 0K9340Z, 0K934ZZ, 0K9500Z, 0K950ZZ, 0K9530Z, 0K953ZZ, 0K9540Z, 0K954ZZ, 0K9600Z, 0K960ZZ, 0K9630Z, 0K963ZZ, 0K9640Z, 0K964ZZ, 0K9700Z, 0K970ZZ, 0K9730Z, 0K973ZZ, 0K9740Z, 0K974ZZ, 0K9…	0.0128 ± 0.0006	0.02467 ± 0.00005	0.518 [0.493, 0.544]	0.16623 ± 0.02135	-0.05917 ± 0.00683	0.02498 ± 0.00005	0.511 [0.487, 0.537]	0.01131 ± 0.00004	1.129 [1.074, 1.187]
Administration of antibiotics	ADM015	3E00X28, 3E00X29, 3E0102A, 3E01328, 3E01329, 3E0132A, 3E02328, 3E02329, 3E03028, 3E03029, 3E03328, 3E03329, 3E04028, 3E04029, 3E04328, 3E04329, 3E05028, 3E05029, 3E05328, 3E05329, 3E06028, 3E06029, 3E06328, 3E06329, 3E09328, 3E09329, 3E09728, 3E09729, 3E09X28, 3E09X29, 3E0B328, 3E0B329, 3E0B728, 3E0B729, 3E0BX28, 3E0BX29, 3E0C328, 3E0C329, 3E0C728, 3E0C729, 3E0CX28, 3E0CX29, 3E0D328, 3E0D329, 3E0…	0.0178 ± 0.0007	0.02439 ± 0.00005	0.731 [0.701, 0.763]	0.25732 ± 0.02178	-0.10162 ± 0.00692	0.02479 ± 0.00005	0.72 [0.69, 0.751]	0.00917 ± 0.00003	1.946 [1.866, 2.03]
Peripheral arterial pressure monitoring	MAM002	4A13351, 4A133B1, 4A133J1	0.0068 ± 0.0005	0.0238 ± 0.00005	0.286 [0.267, 0.306]	0.28422 ± 0.02228	-0.08082 ± 0.00698	0.02471 ± 0.00005	0.275 [0.257, 0.295]	0.01111 ± 0.00004	0.612 [0.572, 0.655]
Liver biopsy	HEP001	0F900ZX, 0F903ZX, 0F904ZX, 0F910ZX, 0F913ZX, 0F914ZX, 0F920ZX, 0F923ZX, 0F924ZX, 0FB00ZX, 0FB03ZX, 0FB04ZX, 0FB10ZX, 0FB13ZX, 0FB14ZX, 0FB20ZX, 0FB23ZX, 0FB24ZX, 0FD03ZX, 0FD04ZX, 0FD13ZX, 0FD14ZX, 0FD23ZX, 0FD24ZX, 0FJ00ZZ, 0FJ03ZZ, 0FJ04ZZ, 0FJ0XZZ	0.0206 ± 0.0008	0.02371 ± 0.00005	0.868 [0.835, 0.903]	-0.01945 ± 0.02088	-0.00097 ± 0.00687	0.02495 ± 0.00005	0.825 [0.793, 0.858]	0.01711 ± 0.00005	1.203 [1.157, 1.252]
Gastro-jejunal bypass (including bariatric)	GIS019	0D1607A, 0D160JA, 0D160KA, 0D160ZA, 0D1647A, 0D164JA, 0D164KA, 0D164ZA, 0D1687A, 0D168JA, 0D168KA, 0D168ZA	0.0334 ± 0.001	0.02336 ± 0.00005	1.429 [1.385, 1.473]	0.10122 ± 0.02156	-0.03504 ± 0.00696	0.0252 ± 0.00005	1.324 [1.284, 1.366]	0.02094 ± 0.00005	1.594 [1.545, 1.644]
Fixation of upper extremity bones	MST009	0PH504Z, 0PH534Z, 0PH544Z, 0PH604Z, 0PH634Z, 0PH644Z, 0PH704Z, 0PH734Z, 0PH744Z, 0PH804Z, 0PH834Z, 0PH844Z, 0PH904Z, 0PH934Z, 0PH944Z, 0PHB04Z, 0PHB34Z, 0PHB44Z, 0PHC04Z, 0PHC05Z, 0PHC06Z, 0PHC0BZ, 0PHC0CZ, 0PHC0DZ, 0PHC34Z, 0PHC35Z, 0PHC36Z, 0PHC3BZ, 0PHC3CZ, 0PHC3DZ, 0PHC44Z, 0PHC45Z, 0PHC46Z, 0PHC4BZ, 0PHC4CZ, 0PHC4DZ, 0PHD04Z, 0PHD05Z, 0PHD06Z, 0PHD0BZ, 0PHD0CZ, 0PHD0DZ, 0PHD34Z, 0PHD35Z, 0PH…	0.0129 ± 0.0006	0.02334 ± 0.00005	0.552 [0.525, 0.58]	0.00571 ± 0.02096	-0.01956 ± 0.00688	0.02187 ± 0.00005	0.588 [0.56, 0.618]	0.01361 ± 0.00004	0.946 [0.9, 0.993]
Computerized tomography (CT) with contrast	IMG006	B02000Z, B0200ZZ, B02010Z, B0201ZZ, B020Y0Z, B020YZZ, B02700Z, B0270ZZ, B02710Z, B0271ZZ, B027Y0Z, B027YZZ, B02800Z, B0280ZZ, B02810Z, B0281ZZ, B028Y0Z, B028YZZ, B02900Z, B0290ZZ, B02910Z, B0291ZZ, B029Y0Z, B029YZZ, B02B00Z, B02B0ZZ, B02B10Z, B02B1ZZ, B02BY0Z, B02BYZZ, B22100Z, B2210ZZ, B22110Z, B2211ZZ, B221Y0Z, B221YZZ, B22300Z, B2230ZZ, B22310Z, B2231ZZ, B223Y0Z, B223YZZ, B22600Z, B2260ZZ, B22…	0.0181 ± 0.0008	0.02318 ± 0.00005	0.78 [0.748, 0.813]	0.07458 ± 0.0215	-0.04849 ± 0.00701	0.02337 ± 0.00005	0.773 [0.742, 0.806]	0.01118 ± 0.00004	1.616 [1.55, 1.685]
Upper GI therapeutic procedures, NEC (endoscopic)	GIS027	06L27CZ, 06L27DZ, 06L27ZZ, 06L28CZ, 06L28DZ, 06L28ZZ, 06L37CZ, 06L37DZ, 06L37ZZ, 06L38CZ, 06L38DZ, 06L38ZZ, 0D113J4, 0D11874, 0D11876, 0D11879, 0D1187A, 0D1187B, 0D118J4, 0D118J6, 0D118J9, 0D118JA, 0D118JB, 0D118K4, 0D118K6, 0D118K9, 0D118KA, 0D118KB, 0D118Z4, 0D118Z6, 0D118Z9, 0D118ZA, 0D118ZB, 0D123J4, 0D12874, 0D12876, 0D12879, 0D1287A, 0D1287B, 0D128J4, 0D128J6, 0D128J9, 0D128JA, 0D128JB, 0D1…	0.0115 ± 0.0006	0.02296 ± 0.00005	0.503 [0.477, 0.53]	0.15329 ± 0.02209	-0.06289 ± 0.0071	0.02352 ± 0.00005	0.491 [0.466, 0.517]	0.01041 ± 0.00004	1.109 [1.052, 1.168]
Common bile duct sphincterotomy and stenting	HEP008	0F790DZ, 0F790ZZ, 0F793DZ, 0F793ZZ, 0F794DZ, 0F794ZZ, 0F797DZ, 0F797ZZ, 0F798DZ, 0F798ZZ, 0F7C0DZ, 0F7C0ZZ, 0F7C3DZ, 0F7C3ZZ, 0F7C4DZ, 0F7C4ZZ, 0F7C7DZ, 0F7C7ZZ, 0F7C8DZ, 0F7C8ZZ	0.015 ± 0.0007	0.02269 ± 0.00005	0.659 [0.63, 0.69]	0.10074 ± 0.02192	-0.04503 ± 0.0071	0.02336 ± 0.00005	0.641 [0.612, 0.671]	0.01459 ± 0.00004	1.026 [0.98, 1.074]
Other peritoneal cavity procedures	GIS024	0D2WX0Z, 0D9W00Z, 0D9W0ZZ, 0D9W40Z, 0D9W4ZZ, 0DCW0ZZ, 0DCW3ZZ, 0DCW4ZZ, 0DPW00Z, 0DPW40Z, 0DWW00Z, 0DWW40Z, 0W1G0J4, 0W1G0J6, 0W1G0J9, 0W1G0JB, 0W1G0JG, 0W1G0JJ, 0W1G0JW, 0W1G0JY, 0W1G3J4, 0W1G3J6, 0W1G3J9, 0W1G3JB, 0W1G3JG, 0W1G3JJ, 0W1G3JW, 0W1G3JY, 0W1G4J4, 0W1G4J6, 0W1G4J9, 0W1G4JB, 0W1G4JG, 0W1G4JJ, 0W1G4JW, 0W1G4JY, 0W1J0J4, 0W1J0J9, 0W1J0JB, 0W1J0JG, 0W1J0JJ, 0W1J0JW, 0W1J0JY, 0W1J3J4, 0W1…	0.0142 ± 0.0007	0.02267 ± 0.00005	0.627 [0.598, 0.657]	0.02929 ± 0.02154	-0.0211 ± 0.00704	0.02372 ± 0.00005	0.599 [0.572, 0.628]	0.01387 ± 0.00004	1.025 [0.978, 1.074]
GI system repair (excluding anorectal)	GIS021	0DQ10ZZ, 0DQ13ZZ, 0DQ14ZZ, 0DQ17ZZ, 0DQ18ZZ, 0DQ20ZZ, 0DQ23ZZ, 0DQ24ZZ, 0DQ27ZZ, 0DQ28ZZ, 0DQ30ZZ, 0DQ33ZZ, 0DQ34ZZ, 0DQ37ZZ, 0DQ38ZZ, 0DQ40ZZ, 0DQ43ZZ, 0DQ44ZZ, 0DQ47ZZ, 0DQ48ZZ, 0DQ50ZZ, 0DQ53ZZ, 0DQ54ZZ, 0DQ57ZZ, 0DQ58ZZ, 0DQ60ZZ, 0DQ63ZZ, 0DQ64ZZ, 0DQ67ZZ, 0DQ68ZZ, 0DQ70ZZ, 0DQ73ZZ, 0DQ74ZZ, 0DQ77ZZ, 0DQ78ZZ, 0DQ80ZZ, 0DQ83ZZ, 0DQ84ZZ, 0DQ87ZZ, 0DQ88ZZ, 0DQ90ZZ, 0DQ93ZZ, 0DQ94ZZ, 0DQ97ZZ, 0DQ…	0.0174 ± 0.0007	0.02257 ± 0.00005	0.769 [0.737, 0.803]	0.06183 ± 0.02175	-0.02512 ± 0.00707	0.02338 ± 0.00005	0.743 [0.712, 0.775]	0.0148 ± 0.00004	1.173 [1.124, 1.224]
Other GI system device procedures	GIS025	0D20XUZ, 0D20XYZ, 0D2DXUZ, 0D2DXYZ, 0D2UXYZ, 0D2VXYZ, 0D2WXYZ, 0DH00YZ, 0DH03YZ, 0DH04YZ, 0DH07YZ, 0DH08YZ, 0DH502Z, 0DH503Z, 0DH50DZ, 0DH50UZ, 0DH50YZ, 0DH532Z, 0DH533Z, 0DH53DZ, 0DH53UZ, 0DH53YZ, 0DH542Z, 0DH543Z, 0DH54DZ, 0DH54UZ, 0DH54YZ, 0DH572Z, 0DH573Z, 0DH57DZ, 0DH57UZ, 0DH57YZ, 0DH582Z, 0DH583Z, 0DH58DZ, 0DH58UZ, 0DH58YZ, 0DH602Z, 0DH603Z, 0DH60DZ, 0DH60MZ, 0DH60YZ, 0DH632Z, 0DH633Z, 0DH…	0.013 ± 0.0006	0.02181 ± 0.00004	0.597 [0.569, 0.628]	-0.01227 ± 0.02155	-0.00391 ± 0.00708	0.02323 ± 0.00005	0.561 [0.534, 0.589]	0.01134 ± 0.00004	1.148 [1.093, 1.206]
Computer-assisted procedures	OTR002	8E09XBF, 8E09XBG, 8E09XBH, 8E09XBZ, 8E0WXBF, 8E0WXBG, 8E0WXBH, 8E0WXBZ, 8E0XXBF, 8E0XXBG, 8E0XXBH, 8E0XXBZ, 8E0YXBF, 8E0YXBG, 8E0YXBH, 8E0YXBZ	0.0219 ± 0.0008	0.02179 ± 0.00004	1.003 [0.966, 1.042]	-0.27367 ± 0.02061	0.081 ± 0.00705	0.0224 ± 0.00005	0.976 [0.939, 1.013]	0.01846 ± 0.00005	1.184 [1.14, 1.23]
CNS excision procedures	CNS007	00500Z3, 00500ZZ, 00503Z3, 00503ZZ, 00504Z3, 00504ZZ, 00510ZZ, 00513ZZ, 00514ZZ, 00520ZZ, 00523ZZ, 00524ZZ, 00560ZZ, 00563ZZ, 00564ZZ, 00570ZZ, 00573ZZ, 00574ZZ, 00580ZZ, 00583ZZ, 00584ZZ, 00590ZZ, 00593ZZ, 00594ZZ, 005A0ZZ, 005A3ZZ, 005A4ZZ, 005B0ZZ, 005B3ZZ, 005B4ZZ, 005C0ZZ, 005C3ZZ, 005C4ZZ, 005D0ZZ, 005D3ZZ, 005D4ZZ, 005F0ZZ, 005F3ZZ, 005F4ZZ, 005G0ZZ, 005G3ZZ, 005G4ZZ, 005H0ZZ, 005H3ZZ, 005…	0.0225 ± 0.0008	0.02178 ± 0.00004	1.035 [0.997, 1.074]	-0.28086 ± 0.02025	0.08502 ± 0.00694	0.02272 ± 0.00005	0.992 [0.956, 1.03]	0.0184 ± 0.00005	1.225 [1.18, 1.272]
Ligation and embolization of vessels	CAR010	02LP0CZ, 02LP0DZ, 02LP0ZZ, 02LP3CZ, 02LP3DZ, 02LP3ZZ, 02LP4CZ, 02LP4DZ, 02LP4ZZ, 02LQ0CZ, 02LQ0DZ, 02LQ0ZZ, 02LQ3CZ, 02LQ3DZ, 02LQ3ZZ, 02LQ4CZ, 02LQ4DZ, 02LQ4ZZ, 02LR0CT, 02LR0CZ, 02LR0DT, 02LR0DZ, 02LR0ZT, 02LR0ZZ, 02LR3CT, 02LR3CZ, 02LR3DT, 02LR3DZ, 02LR3ZT, 02LR3ZZ, 02LR4CT, 02LR4CZ, 02LR4DT, 02LR4DZ, 02LR4ZT, 02LR4ZZ, 02LS0CZ, 02LS0DZ, 02LS0ZZ, 02LS3CZ, 02LS3DZ, 02LS3ZZ, 02LS4CZ, 02LS4DZ, 02L…	0.0132 ± 0.0006	0.02116 ± 0.00004	0.625 [0.595, 0.656]	0.01765 ± 0.02221	-0.02439 ± 0.00728	0.02176 ± 0.00005	0.608 [0.579, 0.638]	0.01232 ± 0.00004	1.073 [1.022, 1.127]
Pacemaker and defibrillator procedures	CAR026	02H40JZ, 02H40KZ, 02H40MZ, 02H40NZ, 02H43JZ, 02H43KZ, 02H43MZ, 02H43NZ, 02H44JZ, 02H44KZ, 02H44MZ, 02H44NZ, 02H60JZ, 02H60KZ, 02H60MZ, 02H60NZ, 02H63JZ, 02H63KZ, 02H63MZ, 02H63NZ, 02H64JZ, 02H64KZ, 02H64MZ, 02H64NZ, 02H70JZ, 02H70KZ, 02H70MZ, 02H70NZ, 02H73JZ, 02H73KZ, 02H73MZ, 02H73NZ, 02H74JZ, 02H74KZ, 02H74MZ, 02H74NZ, 02HK0JZ, 02HK0KZ, 02HK0MZ, 02HK0NZ, 02HK3JZ, 02HK3KZ, 02HK3MZ, 02HK3NZ, 02H…	0.0153 ± 0.0007	0.02113 ± 0.00004	0.724 [0.692, 0.758]	0.08205 ± 0.02261	-0.03056 ± 0.00732	0.02221 ± 0.00005	0.689 [0.658, 0.721]	0.01276 ± 0.00004	1.199 [1.145, 1.254]
Skin graft	SKB007	0HR0X72, 0HR0X73, 0HR0X74, 0HR0XJ3, 0HR0XJ4, 0HR0XJZ, 0HR0XK3, 0HR0XK4, 0HR1X72, 0HR1X73, 0HR1X74, 0HR1XJ3, 0HR1XJ4, 0HR1XJZ, 0HR1XK3, 0HR1XK4, 0HR2X72, 0HR2X73, 0HR2X74, 0HR2XJ3, 0HR2XJ4, 0HR2XJZ, 0HR2XK3, 0HR2XK4, 0HR3X72, 0HR3X73, 0HR3X74, 0HR3XJ3, 0HR3XJ4, 0HR3XJZ, 0HR3XK3, 0HR3XK4, 0HR4X72, 0HR4X73, 0HR4X74, 0HR4XJ3, 0HR4XJ4, 0HR4XJZ, 0HR4XK3, 0HR4XK4, 0HR5X72, 0HR5X73, 0HR5X74, 0HR5XJ3, 0HR…	0.0103 ± 0.0006	0.02094 ± 0.00004	0.49 [0.464, 0.518]	0.10276 ± 0.02251	-0.05186 ± 0.0073	0.02077 ± 0.00005	0.494 [0.468, 0.522]	0.00986 ± 0.00004	1.041 [0.985, 1.1]
Pheresis therapy	EST001	6A550Z0, 6A550Z1, 6A550Z2, 6A550Z3, 6A550ZT, 6A550ZV, 6A551Z0, 6A551Z1, 6A551Z2, 6A551Z3, 6A551ZT, 6A551ZV	0.0105 ± 0.0006	0.0209 ± 0.00004	0.501 [0.475, 0.529]	-0.17065 ± 0.02163	0.02395 ± 0.0073	0.02167 ± 0.00005	0.484 [0.458, 0.511]	0.01473 ± 0.00004	0.711 [0.673, 0.751]
Hepatobiliary and pancreatic drainage	HEP010	0F20X0Z, 0F24X0Z, 0F2BX0Z, 0F2DX0Z, 0F2GX0Z, 0F9000Z, 0F900ZZ, 0F9030Z, 0F903ZZ, 0F9040Z, 0F904ZZ, 0F9100Z, 0F910ZZ, 0F9130Z, 0F913ZZ, 0F9140Z, 0F914ZZ, 0F9200Z, 0F920ZZ, 0F9230Z, 0F923ZZ, 0F9240Z, 0F924ZZ, 0F9400Z, 0F940ZZ, 0F9430Z, 0F943ZZ, 0F9440Z, 0F944ZZ, 0F9480Z, 0F948ZZ, 0F9500Z, 0F950ZZ, 0F9530Z, 0F953ZZ, 0F9540Z, 0F954ZZ, 0F9570Z, 0F957ZZ, 0F9580Z, 0F958ZZ, 0F9600Z, 0F960ZZ, 0F9630Z, 0F9…	0.0126 ± 0.0006	0.02089 ± 0.00004	0.604 [0.575, 0.635]	0.02073 ± 0.02239	-0.0206 ± 0.00733	0.02181 ± 0.00005	0.579 [0.551, 0.609]	0.01306 ± 0.00004	0.967 [0.92, 1.017]
Cystoscopy and ureteroscopy (including biopsy)	URN001	0T908ZX, 0T918ZX, 0T938ZX, 0T948ZX, 0T968ZX, 0T978ZX, 0T988ZX, 0T9B8ZX, 0T9C8ZX, 0T9D8ZX, 0TB08ZX, 0TB18ZX, 0TB38ZX, 0TB48ZX, 0TB68ZX, 0TB78ZX, 0TBB8ZX, 0TBC8ZX, 0TBD8ZX, 0TJ58ZZ, 0TJ98ZZ, 0TJB8ZZ, 0TJD8ZZ	0.013 ± 0.0006	0.02078 ± 0.00004	0.627 [0.597, 0.659]	0.02737 ± 0.02258	-0.01409 ± 0.00737	0.02162 ± 0.00005	0.603 [0.574, 0.633]	0.01453 ± 0.00004	0.897 [0.854, 0.943]
Bone and joint biopsy	MST002	0N900ZX, 0N903ZX, 0N904ZX, 0N910ZX, 0N913ZX, 0N914ZX, 0N920ZX, 0N923ZX, 0N924ZX, 0N930ZX, 0N933ZX, 0N934ZX, 0N940ZX, 0N943ZX, 0N944ZX, 0N950ZX, 0N953ZX, 0N954ZX, 0N960ZX, 0N963ZX, 0N964ZX, 0N970ZX, 0N973ZX, 0N974ZX, 0N980ZX, 0N983ZX, 0N984ZX, 0N9B0ZX, 0N9B3ZX, 0N9B4ZX, 0N9C0ZX, 0N9C3ZX, 0N9C4ZX, 0N9D0ZX, 0N9D3ZX, 0N9D4ZX, 0N9F0ZX, 0N9F3ZX, 0N9F4ZX, 0N9G0ZX, 0N9G3ZX, 0N9G4ZX, 0N9H0ZX, 0N9H3ZX, 0N9…	0.0123 ± 0.0006	0.02074 ± 0.00004	0.595 [0.566, 0.626]	0.11145 ± 0.02299	-0.03502 ± 0.0074	0.02149 ± 0.00005	0.575 [0.546, 0.604]	0.01098 ± 0.00004	1.125 [1.069, 1.183]
Incision and drainage of skin	SKB002	0H2PX0Z, 0H2TX0Z, 0H2UX0Z, 0H90X0Z, 0H90XZZ, 0H91X0Z, 0H91XZZ, 0H92X0Z, 0H92XZZ, 0H93X0Z, 0H93XZZ, 0H94X0Z, 0H94XZZ, 0H95X0Z, 0H95XZZ, 0H96X0Z, 0H96XZZ, 0H97X0Z, 0H97XZZ, 0H98X0Z, 0H98XZZ, 0H99X0Z, 0H99XZZ, 0H9AX0Z, 0H9AXZZ, 0H9BX0Z, 0H9BXZZ, 0H9CX0Z, 0H9CXZZ, 0H9DX0Z, 0H9DXZZ, 0H9EX0Z, 0H9EXZZ, 0H9FX0Z, 0H9FXZZ, 0H9GX0Z, 0H9GXZZ, 0H9HX0Z, 0H9HXZZ, 0H9JX0Z, 0H9JXZZ, 0H9KX0Z, 0H9KXZZ, 0H9LX0Z, 0H9…	0.0095 ± 0.0005	0.02048 ± 0.00004	0.462 [0.437, 0.49]	0.19561 ± 0.02358	-0.07385 ± 0.00753	0.02076 ± 0.00005	0.456 [0.431, 0.483]	0.00885 ± 0.00003	1.07 [1.01, 1.134]
Removal of calculi and other matter from urinary tract	URN004	0TC00ZZ, 0TC03ZZ, 0TC04ZZ, 0TC07ZZ, 0TC08ZZ, 0TC10ZZ, 0TC13ZZ, 0TC14ZZ, 0TC17ZZ, 0TC18ZZ, 0TC30ZZ, 0TC33ZZ, 0TC34ZZ, 0TC37ZZ, 0TC38ZZ, 0TC40ZZ, 0TC43ZZ, 0TC44ZZ, 0TC47ZZ, 0TC48ZZ, 0TC60ZZ, 0TC63ZZ, 0TC64ZZ, 0TC67ZZ, 0TC68ZZ, 0TC70ZZ, 0TC73ZZ, 0TC74ZZ, 0TC77ZZ, 0TC78ZZ, 0TCB0ZZ, 0TCB3ZZ, 0TCB4ZZ, 0TCB7ZZ, 0TCB8ZZ, 0TCC0ZZ, 0TCC3ZZ, 0TCC4ZZ, 0TCC7ZZ, 0TCC8ZZ, 0TCD0ZZ, 0TCD3ZZ, 0TCD4ZZ, 0TCD7ZZ, 0TC…	0.0189 ± 0.0008	0.0201 ± 0.00004	0.941 [0.904, 0.981]	0.0173 ± 0.02292	-0.00598 ± 0.00749	0.02089 ± 0.00005	0.906 [0.869, 0.943]	0.01278 ± 0.00004	1.481 [1.422, 1.543]
Closed reduction of bones and joints	MST015	0NS0XZZ, 0NS1XZZ, 0NS2XZZ, 0NS3XZZ, 0NS4XZZ, 0NS5XZZ, 0NS6XZZ, 0NS7XZZ, 0NS8XZZ, 0NSBXZZ, 0NSCXZZ, 0NSDXZZ, 0NSFXZZ, 0NSGXZZ, 0NSHXZZ, 0NSJXZZ, 0NSKXZZ, 0NSLXZZ, 0NSMXZZ, 0NSNXZZ, 0NSPXZZ, 0NSQXZZ, 0NSRXZZ, 0NSSXZZ, 0NSTXZZ, 0NSVXZZ, 0NSXXZZ, 0PS0XZZ, 0PS1XZZ, 0PS2XZZ, 0PS3XZZ, 0PS4XZZ, 0PS5XZZ, 0PS6XZZ, 0PS7XZZ, 0PS8XZZ, 0PS9XZZ, 0PSBXZZ, 0PSCXZZ, 0PSDXZZ, 0PSFXZZ, 0PSGXZZ, 0PSHXZZ, 0PSJXZZ, 0PS…	0.008 ± 0.0005	0.01911 ± 0.00004	0.42 [0.394, 0.447]	0.07593 ± 0.02363	-0.04147 ± 0.00768	0.01801 ± 0.00004	0.445 [0.418, 0.474]	0.0109 ± 0.00004	0.736 [0.691, 0.783]
Arthroplasty of other joint (excluding knee and hip)	MST008	0RH008Z, 0RH038Z, 0RH048Z, 0RH108Z, 0RH138Z, 0RH148Z, 0RH408Z, 0RH438Z, 0RH448Z, 0RH608Z, 0RH638Z, 0RH648Z, 0RHA08Z, 0RHA38Z, 0RHA48Z, 0RHC08Z, 0RHC38Z, 0RHC48Z, 0RHD08Z, 0RHD38Z, 0RHD48Z, 0RHE08Z, 0RHE38Z, 0RHE48Z, 0RHF08Z, 0RHF38Z, 0RHF48Z, 0RHG08Z, 0RHG38Z, 0RHG48Z, 0RHH08Z, 0RHH38Z, 0RHH48Z, 0RHJ08Z, 0RHJ38Z, 0RHJ48Z, 0RHK08Z, 0RHK38Z, 0RHK48Z, 0RHL08Z, 0RHL38Z, 0RHL48Z, 0RHM08Z, 0RHM38Z, 0RH…	0.02 ± 0.0008	0.01888 ± 0.00004	1.062 [1.021, 1.105]	-0.13471 ± 0.02276	0.06074 ± 0.0076	0.01861 ± 0.00004	1.077 [1.036, 1.121]	0.01434 ± 0.00004	1.398 [1.344, 1.455]
Bronchoscopy (therapeutic)	RES004	0B9170Z, 0B917ZZ, 0B9180Z, 0B918ZZ, 0B9270Z, 0B927ZZ, 0B9280Z, 0B928ZZ, 0B9370Z, 0B937ZZ, 0B9380Z, 0B938ZZ, 0B9470Z, 0B947ZZ, 0B9480Z, 0B948ZZ, 0B9570Z, 0B957ZZ, 0B9580Z, 0B958ZZ, 0B9670Z, 0B967ZZ, 0B9680Z, 0B968ZZ, 0B9770Z, 0B977ZZ, 0B9780Z, 0B978ZZ, 0B9870Z, 0B987ZZ, 0B9880Z, 0B988ZZ, 0B9970Z, 0B997ZZ, 0B9980Z, 0B998ZZ, 0B9B70Z, 0B9B7ZZ, 0B9B80Z, 0B9B8ZZ, 0B9C70Z, 0B9C7ZZ, 0B9C80Z, 0B9C8ZZ, 0B9…	0.0075 ± 0.0005	0.01866 ± 0.00004	0.403 [0.378, 0.43]	0.11229 ± 0.02423	-0.03738 ± 0.0078	0.01965 ± 0.00004	0.383 [0.359, 0.408]	0.00814 ± 0.00003	0.924 [0.866, 0.985]
Vessel repair and replacement	CAR012	02N40ZZ, 02N43ZZ, 02N44ZZ, 02NP0ZZ, 02NP3ZZ, 02NP4ZZ, 02NQ0ZZ, 02NQ3ZZ, 02NQ4ZZ, 02NR0ZZ, 02NR3ZZ, 02NR4ZZ, 02NS0ZZ, 02NS3ZZ, 02NS4ZZ, 02NT0ZZ, 02NT3ZZ, 02NT4ZZ, 02NV0ZZ, 02NV3ZZ, 02NV4ZZ, 02NW0ZZ, 02NW3ZZ, 02NW4ZZ, 02NX0ZZ, 02NX3ZZ, 02NX4ZZ, 02Q40ZZ, 02Q43ZZ, 02Q44ZZ, 02QP0ZZ, 02QP3ZZ, 02QP4ZZ, 02QQ0ZZ, 02QQ3ZZ, 02QQ4ZZ, 02QR0ZZ, 02QR3ZZ, 02QR4ZZ, 02QS0ZZ, 02QS3ZZ, 02QS4ZZ, 02QT0ZZ, 02QT3ZZ, 02Q…	0.0139 ± 0.0007	0.01811 ± 0.00004	0.77 [0.734, 0.807]	0.00808 ± 0.02387	-0.00373 ± 0.00781	0.01847 ± 0.00004	0.755 [0.72, 0.791]	0.01164 ± 0.00004	1.198 [1.142, 1.257]
Bone marrow biopsy	LYM007	079T0ZX, 079T3ZX, 079T4ZX, 07DQ0ZX, 07DQ3ZX, 07DR0ZX, 07DR3ZX, 07DS0ZX, 07DS3ZX, 07DT0ZX, 07DT3ZX, 07JT0ZZ, 07JT3ZZ, 07JT4ZZ	0.0134 ± 0.0006	0.01808 ± 0.00004	0.74 [0.705, 0.777]	-0.05193 ± 0.02368	0.00155 ± 0.00784	0.01879 ± 0.00004	0.712 [0.678, 0.747]	0.01182 ± 0.00004	1.132 [1.078, 1.188]
Spinal cord decompression	CNS008	00NT0ZZ, 00NT3ZZ, 00NT4ZZ, 00NW0ZZ, 00NW3ZZ, 00NW4ZZ, 00NX0ZZ, 00NX3ZZ, 00NX4ZZ, 00NY0ZZ, 00NY3ZZ, 00NY4ZZ	0.0154 ± 0.0007	0.01795 ± 0.00004	0.856 [0.818, 0.896]	-0.04143 ± 0.02373	0.02188 ± 0.00781	0.01812 ± 0.00004	0.848 [0.81, 0.887]	0.01278 ± 0.00004	1.203 [1.149, 1.258]
Heart valve replacement and other valve procedures (non-endovascular)	CAR022	024F07J, 024F08J, 024F0JJ, 024F0KJ, 024G072, 024G082, 024G0J2, 024G0K2, 024J072, 024J082, 024J0J2, 024J0K2, 025F0ZZ, 025F4ZZ, 025G0ZZ, 025G4ZZ, 025H0ZZ, 025H4ZZ, 025J0ZZ, 025J4ZZ, 027F04Z, 027F0DZ, 027F0ZZ, 027F44Z, 027F4DZ, 027F4ZZ, 027G04Z, 027G0DZ, 027G0ZZ, 027G44Z, 027G4DZ, 027G4ZZ, 027H04Z, 027H0DZ, 027H0ZZ, 027H44Z, 027H4DZ, 027H4ZZ, 027J04Z, 027J0DZ, 027J0ZZ, 027J44Z, 027J4DZ, 027J4ZZ, 02B…	0.0196 ± 0.0008	0.01788 ± 0.00004	1.097 [1.054, 1.142]	-0.17476 ± 0.02317	0.05648 ± 0.0078	0.01878 ± 0.00004	1.044 [1.003, 1.087]	0.01484 ± 0.00004	1.321 [1.27, 1.376]
Subcutaneous tissue, fascia, and muscle biopsy	MST003	0J900ZX, 0J903ZX, 0J910ZX, 0J913ZX, 0J940ZX, 0J943ZX, 0J950ZX, 0J953ZX, 0J960ZX, 0J963ZX, 0J970ZX, 0J973ZX, 0J980ZX, 0J983ZX, 0J990ZX, 0J993ZX, 0J9B0ZX, 0J9B3ZX, 0J9C0ZX, 0J9C3ZX, 0J9D0ZX, 0J9D3ZX, 0J9F0ZX, 0J9F3ZX, 0J9G0ZX, 0J9G3ZX, 0J9H0ZX, 0J9H3ZX, 0J9J0ZX, 0J9J3ZX, 0J9K0ZX, 0J9K3ZX, 0J9L0ZX, 0J9L3ZX, 0J9M0ZX, 0J9M3ZX, 0J9N0ZX, 0J9N3ZX, 0J9P0ZX, 0J9P3ZX, 0J9Q0ZX, 0J9Q3ZX, 0J9R0ZX, 0J9R3ZX, 0JB…	0.0092 ± 0.0005	0.01779 ± 0.00004	0.516 [0.486, 0.547]	0.09291 ± 0.02468	-0.03744 ± 0.00799	0.01821 ± 0.00004	0.503 [0.475, 0.534]	0.00913 ± 0.00003	1.004 [0.947, 1.065]
Omentectomy or peritoneum resection	GIS015	0D5S0ZZ, 0D5S4ZZ, 0D5T0ZZ, 0D5T4ZZ, 0D5U0ZZ, 0D5U4ZZ, 0D5V0ZZ, 0D5V4ZZ, 0D5W0ZZ, 0D5W4ZZ, 0DBS0ZZ, 0DBS4ZZ, 0DBT0ZZ, 0DBT4ZZ, 0DBU0ZZ, 0DBU4ZZ, 0DBV0ZZ, 0DBV4ZZ, 0DBW0ZZ, 0DBW4ZZ, 0DTS0ZZ, 0DTS4ZZ, 0DTT0ZZ, 0DTT4ZZ, 0DTU0ZZ, 0DTU4ZZ	0.0127 ± 0.0006	0.01717 ± 0.00004	0.742 [0.706, 0.78]	-0.13439 ± 0.02384	0.0372 ± 0.00798	0.01799 ± 0.00004	0.708 [0.673, 0.744]	0.01389 ± 0.00004	0.917 [0.872, 0.963]
Nephrectomy and ureterectomy	URN008	0T500ZZ, 0T503ZZ, 0T504ZZ, 0T507ZZ, 0T508ZZ, 0T510ZZ, 0T513ZZ, 0T514ZZ, 0T517ZZ, 0T518ZZ, 0T530ZZ, 0T533ZZ, 0T534ZZ, 0T537ZZ, 0T538ZZ, 0T540ZZ, 0T543ZZ, 0T544ZZ, 0T547ZZ, 0T548ZZ, 0T560ZZ, 0T563ZZ, 0T564ZZ, 0T567ZZ, 0T568ZZ, 0T570ZZ, 0T573ZZ, 0T574ZZ, 0T577ZZ, 0T578ZZ, 0TB00ZZ, 0TB03ZZ, 0TB04ZZ, 0TB07ZZ, 0TB08ZZ, 0TB10ZZ, 0TB13ZZ, 0TB14ZZ, 0TB17ZZ, 0TB18ZZ, 0TB30ZZ, 0TB33ZZ, 0TB34ZZ, 0TB37ZZ, 0TB…	0.017 ± 0.0007	0.01716 ± 0.00004	0.99 [0.948, 1.034]	-0.1703 ± 0.02349	0.05441 ± 0.0079	0.01745 ± 0.00004	0.974 [0.933, 1.016]	0.01435 ± 0.00004	1.184 [1.134, 1.236]
Abdominal wall procedures, NEC	GNR008	0W2FX0Z, 0W2FXYZ, 0W9F00Z, 0W9F0ZX, 0W9F0ZZ, 0W9F30Z, 0W9F3ZX, 0W9F3ZZ, 0W9F40Z, 0W9F4ZX, 0W9F4ZZ, 0WBF0ZX, 0WBF0ZZ, 0WBF3ZX, 0WBF3ZZ, 0WBF4ZX, 0WBF4ZZ, 0WBFXZ2, 0WBFXZX, 0WBFXZZ, 0WHF03Z, 0WHF0YZ, 0WHF33Z, 0WHF3YZ, 0WHF43Z, 0WHF4YZ, 0WJF0ZZ, 0WJF3ZZ, 0WJF4ZZ, 0WJFXZZ, 0WMF0ZZ, 0WPF00Z, 0WPF03Z, 0WPF07Z, 0WPF0JZ, 0WPF0KZ, 0WPF0YZ, 0WPF30Z, 0WPF33Z, 0WPF37Z, 0WPF3JZ, 0WPF3KZ, 0WPF3YZ, 0WPF40Z, 0WP…	0.0124 ± 0.0006	0.01656 ± 0.00004	0.747 [0.71, 0.786]	0.05192 ± 0.02528	-0.02057 ± 0.00822	0.01733 ± 0.00004	0.714 [0.679, 0.751]	0.01026 ± 0.00004	1.205 [1.146, 1.268]
Lung, pleura, or diaphragm biopsy (non-endoscopic)	RES002	0B910ZX, 0B913ZX, 0B914ZX, 0B917ZX, 0B920ZX, 0B923ZX, 0B924ZX, 0B927ZX, 0B930ZX, 0B933ZX, 0B934ZX, 0B937ZX, 0B940ZX, 0B943ZX, 0B944ZX, 0B947ZX, 0B950ZX, 0B953ZX, 0B954ZX, 0B957ZX, 0B960ZX, 0B963ZX, 0B964ZX, 0B967ZX, 0B970ZX, 0B973ZX, 0B974ZX, 0B977ZX, 0B980ZX, 0B983ZX, 0B984ZX, 0B987ZX, 0B990ZX, 0B993ZX, 0B994ZX, 0B997ZX, 0B9B0ZX, 0B9B3ZX, 0B9B4ZX, 0B9B7ZX, 0B9C0ZX, 0B9C3ZX, 0B9C4ZX, 0B9C7ZX, 0B9…	0.0115 ± 0.0006	0.01635 ± 0.00004	0.704 [0.668, 0.742]	0.02072 ± 0.02533	-0.00868 ± 0.00827	0.01702 ± 0.00004	0.676 [0.642, 0.712]	0.01036 ± 0.00004	1.111 [1.054, 1.171]
Arthrocentesis	MST001	0R9030Z, 0R903ZX, 0R903ZZ, 0R9130Z, 0R913ZX, 0R913ZZ, 0R9330Z, 0R933ZX, 0R933ZZ, 0R9430Z, 0R943ZX, 0R943ZZ, 0R9530Z, 0R953ZX, 0R953ZZ, 0R9630Z, 0R963ZX, 0R963ZZ, 0R9930Z, 0R993ZX, 0R993ZZ, 0R9A30Z, 0R9A3ZX, 0R9A3ZZ, 0R9B30Z, 0R9B3ZX, 0R9B3ZZ, 0R9C30Z, 0R9C3ZX, 0R9C3ZZ, 0R9D30Z, 0R9D3ZX, 0R9D3ZZ, 0R9E30Z, 0R9E3ZX, 0R9E3ZZ, 0R9F30Z, 0R9F3ZX, 0R9F3ZZ, 0R9G30Z, 0R9G3ZX, 0R9G3ZZ, 0R9H30Z, 0R9H3ZX, 0R9…	0.0084 ± 0.0005	0.01611 ± 0.00004	0.524 [0.493, 0.557]	0.07051 ± 0.02586	-0.03552 ± 0.00841	0.01664 ± 0.00004	0.507 [0.477, 0.539]	0.00773 ± 0.00003	1.093 [1.028, 1.162]
Administration of anti-inflammatory agents	ADM016	3E00X3Z, 3E0133Z, 3E0233Z, 3E0303Z, 3E0333Z, 3E0403Z, 3E0433Z, 3E0503Z, 3E0533Z, 3E0603Z, 3E0633Z, 3E0933Z, 3E0973Z, 3E09X3Z, 3E0B33Z, 3E0B73Z, 3E0BX3Z, 3E0C33Z, 3E0C73Z, 3E0CX3Z, 3E0D33Z, 3E0D73Z, 3E0DX3Z, 3E0F33Z, 3E0F73Z, 3E0F83Z, 3E0G33Z, 3E0G73Z, 3E0G83Z, 3E0H33Z, 3E0H73Z, 3E0H83Z, 3E0J33Z, 3E0J73Z, 3E0J83Z, 3E0K33Z, 3E0K73Z, 3E0K83Z, 3E0L33Z, 3E0M33Z, 3E0N33Z, 3E0N73Z, 3E0N83Z, 3E0P33Z, 3E0…	0.0128 ± 0.0006	0.01592 ± 0.00004	0.804 [0.765, 0.845]	-0.0511 ± 0.02509	0.01504 ± 0.00828	0.01643 ± 0.00004	0.779 [0.741, 0.819]	0.0108 ± 0.00004	1.185 [1.128, 1.245]
Packing and dressing procedures	PLC002	2W00X4Z, 2W00X5Z, 2W00X6Z, 2W00X7Z, 2W00XYZ, 2W01X4Z, 2W01X5Z, 2W01X6Z, 2W01X7Z, 2W01XYZ, 2W02X4Z, 2W02X5Z, 2W02X6Z, 2W02X7Z, 2W02XYZ, 2W03X4Z, 2W03X5Z, 2W03X6Z, 2W03X7Z, 2W03XYZ, 2W04X4Z, 2W04X5Z, 2W04X6Z, 2W04X7Z, 2W04XYZ, 2W05X4Z, 2W05X5Z, 2W05X6Z, 2W05X7Z, 2W05XYZ, 2W06X4Z, 2W06X5Z, 2W06X6Z, 2W06X7Z, 2W06XYZ, 2W07X4Z, 2W07X5Z, 2W07X6Z, 2W07X7Z, 2W07XYZ, 2W08X4Z, 2W08X5Z, 2W08X6Z, 2W08X7Z, 2W0…	0.0049 ± 0.0004	0.01551 ± 0.00004	0.317 [0.293, 0.344]	0.09857 ± 0.02641	-0.03338 ± 0.00853	0.01592 ± 0.00004	0.309 [0.285, 0.335]	0.00859 ± 0.00003	0.573 [0.529, 0.62]
Lung, pleura, or diaphragm resection (open and thoracoscopic)	RES008	0B510ZZ, 0B514ZZ, 0B520ZZ, 0B524ZZ, 0B530ZZ, 0B534ZZ, 0B540ZZ, 0B544ZZ, 0B550ZZ, 0B554ZZ, 0B560ZZ, 0B564ZZ, 0B570ZZ, 0B574ZZ, 0B580ZZ, 0B584ZZ, 0B590ZZ, 0B594ZZ, 0B5B0ZZ, 0B5B4ZZ, 0B5C0Z3, 0B5C0ZZ, 0B5C4Z3, 0B5C4ZZ, 0B5D0Z3, 0B5D0ZZ, 0B5D4Z3, 0B5D4ZZ, 0B5F0Z3, 0B5F0ZZ, 0B5F4Z3, 0B5F4ZZ, 0B5G0Z3, 0B5G0ZZ, 0B5G4Z3, 0B5G4ZZ, 0B5H0Z3, 0B5H0ZZ, 0B5H4Z3, 0B5H4ZZ, 0B5J0Z3, 0B5J0ZZ, 0B5J4Z3, 0B5J4ZZ, 0B5…	0.0152 ± 0.0007	0.01544 ± 0.00004	0.982 [0.938, 1.027]	-0.23294 ± 0.02463	0.07576 ± 0.00837	0.01627 ± 0.00004	0.932 [0.89, 0.975]	0.01246 ± 0.00004	1.216 [1.162, 1.273]
Breast reconstruction	SKB004	0H2TXYZ, 0H2UXYZ, 0HHT0NZ, 0HHT0YZ, 0HHT3NZ, 0HHT3YZ, 0HHT7NZ, 0HHT7YZ, 0HHT8NZ, 0HHT8YZ, 0HHU0NZ, 0HHU0YZ, 0HHU3NZ, 0HHU3YZ, 0HHU7NZ, 0HHU7YZ, 0HHU8NZ, 0HHU8YZ, 0HHV0NZ, 0HHV3NZ, 0HHV7NZ, 0HHV8NZ, 0HHW0NZ, 0HHW3NZ, 0HHW7NZ, 0HHW8NZ, 0HHX0NZ, 0HHX3NZ, 0HHX7NZ, 0HHX8NZ, 0HPT07Z, 0HPT0JZ, 0HPT0KZ, 0HPT0NZ, 0HPT0YZ, 0HPT37Z, 0HPT3JZ, 0HPT3KZ, 0HPT3NZ, 0HPT3YZ, 0HPT77Z, 0HPT7JZ, 0HPT7KZ, 0HPT7NZ, 0HP…	0.0177 ± 0.0007	0.01518 ± 0.00004	1.169 [1.121, 1.219]	-0.54587 ± 0.02388	0.17599 ± 0.00853	0.01601 ± 0.00004	1.108 [1.063, 1.156]	0.0157 ± 0.00004	1.13 [1.084, 1.179]
Fluoroscopic guidance for circulatory system procedures	IMG003	B310ZZZ, B311ZZZ, B312ZZZ, B313ZZZ, B314ZZZ, B315ZZZ, B316ZZZ, B317ZZZ, B318ZZZ, B319ZZZ, B31BZZZ, B31CZZZ, B31DZZZ, B31FZZZ, B31GZZZ, B31HZZZ, B31JZZZ, B31KZZZ, B31LZZZ, B31MZZZ, B31NZZZ, B31PZZZ, B31QZZZ, B31RZZZ, B31SZZZ, B31TZZZ, B31UZZZ, B410ZZZ, B412ZZZ, B413ZZZ, B414ZZZ, B415ZZZ, B416ZZZ, B417ZZZ, B418ZZZ, B419ZZZ, B41BZZZ, B41CZZZ, B41DZZZ, B41FZZZ, B41GZZZ, B41JZZZ, B510ZZA, B510ZZZ, B51…	0.0057 ± 0.0004	0.01515 ± 0.00004	0.379 [0.352, 0.408]	0.03067 ± 0.02636	-0.0447 ± 0.00867	0.01581 ± 0.00004	0.363 [0.338, 0.391]	0.00834 ± 0.00003	0.689 [0.64, 0.742]
Mastectomy and lumpectomy	SKB003	0H5T0Z3, 0H5T0ZZ, 0H5T3Z3, 0H5T3ZZ, 0H5T7ZZ, 0H5T8ZZ, 0H5TXZZ, 0H5U0Z3, 0H5U0ZZ, 0H5U3Z3, 0H5U3ZZ, 0H5U7ZZ, 0H5U8ZZ, 0H5UXZZ, 0H5V0Z3, 0H5V0ZZ, 0H5V3Z3, 0H5V3ZZ, 0H5V7ZZ, 0H5V8ZZ, 0H5VXZZ, 0H5W0ZZ, 0H5W3ZZ, 0H5W7ZZ, 0H5W8ZZ, 0H5WXZZ, 0H5X0ZZ, 0H5X3ZZ, 0H5X7ZZ, 0H5X8ZZ, 0H5XXZZ, 0HBT0ZZ, 0HBT3ZZ, 0HBT7ZZ, 0HBT8ZZ, 0HBTXZZ, 0HBU0ZZ, 0HBU3ZZ, 0HBU7ZZ, 0HBU8ZZ, 0HBUXZZ, 0HBV0ZZ, 0HBV3ZZ, 0HBV7ZZ, 0HB…	0.014 ± 0.0007	0.01482 ± 0.00004	0.946 [0.903, 0.992]	-0.40683 ± 0.0247	0.11854 ± 0.00862	0.01561 ± 0.00004	0.899 [0.857, 0.942]	0.01361 ± 0.00004	1.03 [0.983, 1.08]
Tendon, muscle, bursa, and ligament repair (excluding perineal)	MST022	0KQ00ZZ, 0KQ03ZZ, 0KQ04ZZ, 0KQ10ZZ, 0KQ13ZZ, 0KQ14ZZ, 0KQ20ZZ, 0KQ23ZZ, 0KQ24ZZ, 0KQ30ZZ, 0KQ33ZZ, 0KQ34ZZ, 0KQ50ZZ, 0KQ53ZZ, 0KQ54ZZ, 0KQ60ZZ, 0KQ63ZZ, 0KQ64ZZ, 0KQ70ZZ, 0KQ73ZZ, 0KQ74ZZ, 0KQ80ZZ, 0KQ83ZZ, 0KQ84ZZ, 0KQ90ZZ, 0KQ93ZZ, 0KQ94ZZ, 0KQB0ZZ, 0KQB3ZZ, 0KQB4ZZ, 0KQC0ZZ, 0KQC3ZZ, 0KQC4ZZ, 0KQD0ZZ, 0KQD3ZZ, 0KQD4ZZ, 0KQF0ZZ, 0KQF3ZZ, 0KQF4ZZ, 0KQG0ZZ, 0KQG3ZZ, 0KQG4ZZ, 0KQH0ZZ, 0KQH3ZZ, 0KQ…	0.0073 ± 0.0005	0.01474 ± 0.00004	0.496 [0.465, 0.53]	0.05278 ± 0.02662	-0.03694 ± 0.00869	0.01346 ± 0.00004	0.544 [0.509, 0.58]	0.00808 ± 0.00003	0.905 [0.848, 0.967]
Meninges repair	CNS011	00Q00ZZ, 00Q03ZZ, 00Q04ZZ, 00Q10ZZ, 00Q13ZZ, 00Q14ZZ, 00Q20ZZ, 00Q23ZZ, 00Q24ZZ, 00Q60ZZ, 00Q63ZZ, 00Q64ZZ, 00Q70ZZ, 00Q73ZZ, 00Q74ZZ, 00Q80ZZ, 00Q83ZZ, 00Q84ZZ, 00Q90ZZ, 00Q93ZZ, 00Q94ZZ, 00QA0ZZ, 00QA3ZZ, 00QA4ZZ, 00QB0ZZ, 00QB3ZZ, 00QB4ZZ, 00QC0ZZ, 00QC3ZZ, 00QC4ZZ, 00QD0ZZ, 00QD3ZZ, 00QD4ZZ, 00QF0ZZ, 00QF3ZZ, 00QF4ZZ, 00QG0ZZ, 00QG3ZZ, 00QG4ZZ, 00QH0ZZ, 00QH3ZZ, 00QH4ZZ, 00QJ0ZZ, 00QJ3ZZ, 00Q…	0.0133 ± 0.0006	0.01467 ± 0.00004	0.909 [0.866, 0.954]	-0.1289 ± 0.02522	0.04052 ± 0.00843	0.01501 ± 0.00004	0.888 [0.846, 0.932]	0.01143 ± 0.00004	1.166 [1.111, 1.225]
Upper GI therapeutic procedures, NEC (open and laparoscopic)	GIS026	0D11076, 0D11079, 0D1107A, 0D1107B, 0D110J6, 0D110J9, 0D110JA, 0D110JB, 0D110K6, 0D110K9, 0D110KA, 0D110KB, 0D110Z6, 0D110Z9, 0D110ZA, 0D110ZB, 0D11476, 0D11479, 0D1147A, 0D1147B, 0D114J6, 0D114J9, 0D114JA, 0D114JB, 0D114K6, 0D114K9, 0D114KA, 0D114KB, 0D114Z6, 0D114Z9, 0D114ZA, 0D114ZB, 0D12076, 0D12079, 0D1207A, 0D1207B, 0D120J6, 0D120J9, 0D120JA, 0D120JB, 0D120K6, 0D120K9, 0D120KA, 0D120KB, 0D1…	0.0157 ± 0.0007	0.01443 ± 0.00004	1.088 [1.04, 1.138]	-0.02453 ± 0.02666	0.00714 ± 0.00876	0.01521 ± 0.00004	1.032 [0.987, 1.08]	0.01143 ± 0.00004	1.374 [1.314, 1.437]
Lymph node dissection	LYM003	07T00ZZ, 07T04ZZ, 07T10ZZ, 07T14ZZ, 07T20ZZ, 07T24ZZ, 07T30ZZ, 07T34ZZ, 07T40ZZ, 07T44ZZ, 07T50ZZ, 07T54ZZ, 07T60ZZ, 07T64ZZ, 07T70ZZ, 07T74ZZ, 07T80ZZ, 07T84ZZ, 07T90ZZ, 07T94ZZ, 07TB0ZZ, 07TB4ZZ, 07TC0ZZ, 07TC4ZZ, 07TD0ZZ, 07TD4ZZ, 07TF0ZZ, 07TF4ZZ, 07TG0ZZ, 07TG4ZZ, 07TH0ZZ, 07TH4ZZ, 07TJ0ZZ, 07TJ4ZZ, 07TK0ZZ, 07TK4ZZ, 07TL0ZZ, 07TL4ZZ	0.0147 ± 0.0007	0.01438 ± 0.00004	1.021 [0.975, 1.069]	-0.20807 ± 0.02573	0.06412 ± 0.00871	0.01503 ± 0.00004	0.977 [0.932, 1.023]	0.0126 ± 0.00004	1.165 [1.112, 1.22]
Immobilization by splint or other external device	PLC001	2W00X0Z, 2W00X1Z, 2W00X2Z, 2W00X3Z, 2W01X0Z, 2W01X1Z, 2W01X2Z, 2W01X3Z, 2W01X9Z, 2W02X0Z, 2W02X1Z, 2W02X2Z, 2W02X3Z, 2W03X0Z, 2W03X1Z, 2W03X2Z, 2W03X3Z, 2W04X0Z, 2W04X1Z, 2W04X2Z, 2W04X3Z, 2W05X0Z, 2W05X1Z, 2W05X2Z, 2W05X3Z, 2W06X0Z, 2W06X1Z, 2W06X2Z, 2W06X3Z, 2W07X0Z, 2W07X1Z, 2W07X2Z, 2W07X3Z, 2W08X0Z, 2W08X1Z, 2W08X2Z, 2W08X3Z, 2W09X0Z, 2W09X1Z, 2W09X2Z, 2W09X3Z, 2W0AX0Z, 2W0AX1Z, 2W0AX2Z, 2W0…	0.0057 ± 0.0004	0.01433 ± 0.00004	0.399 [0.371, 0.43]	0.11484 ± 0.0275	-0.05119 ± 0.00889	0.01401 ± 0.00004	0.408 [0.379, 0.44]	0.00731 ± 0.00003	0.783 [0.727, 0.843]
Joint fusion (excluding spine)	MST014	0RGC04Z, 0RGC07Z, 0RGC0JZ, 0RGC0KZ, 0RGC0ZZ, 0RGC34Z, 0RGC37Z, 0RGC3JZ, 0RGC3KZ, 0RGC3ZZ, 0RGC44Z, 0RGC47Z, 0RGC4JZ, 0RGC4KZ, 0RGC4ZZ, 0RGD04Z, 0RGD07Z, 0RGD0JZ, 0RGD0KZ, 0RGD0ZZ, 0RGD34Z, 0RGD37Z, 0RGD3JZ, 0RGD3KZ, 0RGD3ZZ, 0RGD44Z, 0RGD47Z, 0RGD4JZ, 0RGD4KZ, 0RGD4ZZ, 0RGE04Z, 0RGE07Z, 0RGE0JZ, 0RGE0KZ, 0RGE0ZZ, 0RGE34Z, 0RGE37Z, 0RGE3JZ, 0RGE3KZ, 0RGE3ZZ, 0RGE44Z, 0RGE47Z, 0RGE4JZ, 0RGE4KZ, 0RG…	0.0087 ± 0.0005	0.01393 ± 0.00004	0.625 [0.588, 0.664]	0.01312 ± 0.02724	-0.01114 ± 0.00892	0.0136 ± 0.00004	0.64 [0.603, 0.68]	0.00826 ± 0.00003	1.053 [0.992, 1.119]
Irrigation (diagnostic and therapeutic)	ADM018	3C1ZX8Z, 3E1038X, 3E1038Z, 3E10X8X, 3E10X8Z, 3E1938X, 3E1938Z, 3E1978X, 3E1978Z, 3E1988X, 3E1988Z, 3E1B38X, 3E1B38Z, 3E1B78X, 3E1B78Z, 3E1B88X, 3E1B88Z, 3E1C38X, 3E1C38Z, 3E1CX8X, 3E1CX8Z, 3E1F38X, 3E1F38Z, 3E1F78X, 3E1F78Z, 3E1F88X, 3E1F88Z, 3E1G38X, 3E1G38Z, 3E1G78X, 3E1G78Z, 3E1G88X, 3E1G88Z, 3E1H38X, 3E1H38Z, 3E1H78X, 3E1H78Z, 3E1H88X, 3E1H88Z, 3E1J38X, 3E1J38Z, 3E1J78X, 3E1J78Z, 3E1J88X, 3E1…	0.0072 ± 0.0005	0.0139 ± 0.00004	0.518 [0.485, 0.553]	0.03986 ± 0.02757	-0.0168 ± 0.00898	0.01418 ± 0.00004	0.508 [0.475, 0.543]	0.00824 ± 0.00003	0.874 [0.818, 0.933]
Skin biopsy and diagnostic drainage	SKB001	0H90XZX, 0H91XZX, 0H92XZX, 0H93XZX, 0H94XZX, 0H95XZX, 0H96XZX, 0H97XZX, 0H98XZX, 0H99XZX, 0H9AXZX, 0H9BXZX, 0H9CXZX, 0H9DXZX, 0H9EXZX, 0H9FXZX, 0H9GXZX, 0H9HXZX, 0H9JXZX, 0H9KXZX, 0H9LXZX, 0H9MXZX, 0H9NXZX, 0H9T0ZX, 0H9T3ZX, 0H9T7ZX, 0H9T8ZX, 0H9TXZX, 0H9U0ZX, 0H9U3ZX, 0H9U7ZX, 0H9U8ZX, 0H9UXZX, 0H9V0ZX, 0H9V3ZX, 0H9V7ZX, 0H9V8ZX, 0H9VXZX, 0H9W0ZX, 0H9W3ZX, 0H9W7ZX, 0H9W8ZX, 0H9WXZX, 0H9X0ZX, 0H9…	0.0074 ± 0.0005	0.01371 ± 0.00004	0.541 [0.507, 0.578]	0.02459 ± 0.02763	-0.01739 ± 0.00903	0.01415 ± 0.00004	0.525 [0.491, 0.56]	0.00737 ± 0.00003	1.007 [0.943, 1.075]
Kidney and other urinary tract biopsy (non-endoscopic)	URN002	0T900ZX, 0T903ZX, 0T904ZX, 0T907ZX, 0T910ZX, 0T913ZX, 0T914ZX, 0T917ZX, 0T930ZX, 0T933ZX, 0T934ZX, 0T937ZX, 0T940ZX, 0T943ZX, 0T944ZX, 0T947ZX, 0T960ZX, 0T963ZX, 0T964ZX, 0T967ZX, 0T970ZX, 0T973ZX, 0T974ZX, 0T977ZX, 0T980ZX, 0T983ZX, 0T984ZX, 0T987ZX, 0T9B0ZX, 0T9B3ZX, 0T9B4ZX, 0T9B7ZX, 0T9C0ZX, 0T9C3ZX, 0T9C4ZX, 0T9C7ZX, 0T9D0ZX, 0T9D3ZX, 0T9D4ZX, 0T9D7ZX, 0T9DXZX, 0TB00ZX, 0TB03ZX, 0TB04ZX, 0TB…	0.0085 ± 0.0005	0.01317 ± 0.00003	0.647 [0.609, 0.687]	0.12632 ± 0.02888	-0.05544 ± 0.00932	0.01372 ± 0.00004	0.621 [0.584, 0.659]	0.0071 ± 0.00003	1.199 [1.128, 1.274]
Laryngoscopy (diagnostic)	ENT001	0C9R8ZX, 0C9S8ZX, 0C9T8ZX, 0C9V8ZX, 0CBR8ZX, 0CBS8ZX, 0CBT8ZX, 0CBV8ZX, 0CJS8ZZ	0.0065 ± 0.0005	0.01298 ± 0.00003	0.503 [0.469, 0.539]	0.09337 ± 0.02883	-0.03068 ± 0.00931	0.01352 ± 0.00004	0.483 [0.45, 0.517]	0.00705 ± 0.00003	0.925 [0.863, 0.992]
Urinary system procedures, NEC	URN012	0T25XYZ, 0T29XYZ, 0T2BXYZ, 0T2DXYZ, 0T820ZZ, 0T823ZZ, 0T824ZZ, 0T8C0ZZ, 0T8C3ZZ, 0T8C4ZZ, 0TH502Z, 0TH503Z, 0TH50YZ, 0TH532Z, 0TH533Z, 0TH53YZ, 0TH542Z, 0TH543Z, 0TH54YZ, 0TH572Z, 0TH573Z, 0TH57YZ, 0TH582Z, 0TH583Z, 0TH58YZ, 0TH902Z, 0TH903Z, 0TH90MZ, 0TH90YZ, 0TH932Z, 0TH933Z, 0TH93MZ, 0TH93YZ, 0TH942Z, 0TH943Z, 0TH94MZ, 0TH94YZ, 0TH972Z, 0TH973Z, 0TH97MZ, 0TH97YZ, 0TH982Z, 0TH983Z, 0TH98MZ, 0TH…	0.0093 ± 0.0005	0.01278 ± 0.00003	0.729 [0.687, 0.772]	-0.13986 ± 0.02765	0.03468 ± 0.00927	0.0135 ± 0.00004	0.69 [0.651, 0.731]	0.01088 ± 0.00004	0.856 [0.808, 0.907]
Peritoneal dialysis	ADM013	3E1M39Z	0.0042 ± 0.0004	0.01275 ± 0.00003	0.331 [0.303, 0.361]	0.20605 ± 0.02995	-0.07722 ± 0.00955	0.01384 ± 0.00004	0.305 [0.279, 0.332]	0.0046 ± 0.00002	0.917 [0.841, 1.0]
GI system endoscopic therapeutic procedures	GIS016	0D513ZZ, 0D517ZZ, 0D518ZZ, 0D523ZZ, 0D527ZZ, 0D528ZZ, 0D533ZZ, 0D537ZZ, 0D538ZZ, 0D543ZZ, 0D547ZZ, 0D548ZZ, 0D553ZZ, 0D557ZZ, 0D558ZZ, 0D563ZZ, 0D567ZZ, 0D568ZZ, 0D573ZZ, 0D577ZZ, 0D578ZZ, 0D583ZZ, 0D587ZZ, 0D588ZZ, 0D593ZZ, 0D597ZZ, 0D598ZZ, 0D5A3ZZ, 0D5A7ZZ, 0D5A8ZZ, 0D5B3ZZ, 0D5B7ZZ, 0D5B8ZZ, 0D5C3ZZ, 0D5C7ZZ, 0D5C8ZZ, 0D5E3ZZ, 0D5E7ZZ, 0D5E8ZZ, 0D5F3ZZ, 0D5F7ZZ, 0D5F8ZZ, 0D5G3ZZ, 0D5G7ZZ, 0D5…	0.0079 ± 0.0005	0.01265 ± 0.00003	0.628 [0.59, 0.669]	0.1058 ± 0.02951	-0.03929 ± 0.00953	0.01332 ± 0.00004	0.597 [0.56, 0.635]	0.00663 ± 0.00003	1.198 [1.125, 1.276]
Prostatectomy	MRS003	0VT00ZZ, 0VT04ZZ, 0VT07ZZ, 0VT08ZZ	0.0172 ± 0.0007	0.01259 ± 0.00003	1.368 [1.31, 1.427]	-0.35172 ± 0.02661	0.11805 ± 0.00922	0.01328 ± 0.00004	1.296 [1.242, 1.353]	0.01358 ± 0.00004	1.268 [1.215, 1.323]
Lymph node excision (therapeutic)	LYM002	07500ZZ, 07503ZZ, 07504ZZ, 07510ZZ, 07513ZZ, 07514ZZ, 07520ZZ, 07523ZZ, 07524ZZ, 07530ZZ, 07533ZZ, 07534ZZ, 07540ZZ, 07543ZZ, 07544ZZ, 07550ZZ, 07553ZZ, 07554ZZ, 07560ZZ, 07563ZZ, 07564ZZ, 07570ZZ, 07573ZZ, 07574ZZ, 07580ZZ, 07583ZZ, 07584ZZ, 07590ZZ, 07593ZZ, 07594ZZ, 075B0ZZ, 075B3ZZ, 075B4ZZ, 075C0ZZ, 075C3ZZ, 075C4ZZ, 075D0ZZ, 075D3ZZ, 075D4ZZ, 075F0ZZ, 075F3ZZ, 075F4ZZ, 075G0ZZ, 075G3ZZ, 075…	0.0138 ± 0.0007	0.01238 ± 0.00003	1.116 [1.064, 1.171]	-0.28265 ± 0.02697	0.08708 ± 0.00924	0.01296 ± 0.00004	1.066 [1.016, 1.118]	0.0114 ± 0.00004	1.212 [1.156, 1.272]
Proctectomy or anal resection	GIS013	0D5P0Z3, 0D5P0ZZ, 0D5P4Z3, 0D5P4ZZ, 0D5Q0Z3, 0D5Q0ZZ, 0D5Q4Z3, 0D5Q4ZZ, 0D5QXZZ, 0D5R0ZZ, 0D5R4ZZ, 0DBP0ZZ, 0DBP4ZZ, 0DBQ0ZZ, 0DBQ4ZZ, 0DBQXZZ, 0DBR0ZZ, 0DBR4ZZ, 0DTP0ZZ, 0DTP4ZZ, 0DTQ0ZZ, 0DTQ4ZZ, 0DTR0ZZ, 0DTR4ZZ	0.0135 ± 0.0007	0.01228 ± 0.00003	1.101 [1.049, 1.156]	-0.25957 ± 0.02759	0.08609 ± 0.00941	0.01306 ± 0.00004	1.035 [0.986, 1.086]	0.01125 ± 0.00004	1.201 [1.145, 1.261]
Plain radiography	IMG009	B00B0ZZ, B00B1ZZ, B00BYZZ, B00BZZZ, B2000ZZ, B2001ZZ, B200YZZ, B2010ZZ, B2011ZZ, B201YZZ, B2020ZZ, B2021ZZ, B202YZZ, B2030ZZ, B2031ZZ, B203YZZ, B2040ZZ, B2041ZZ, B204YZZ, B2050ZZ, B2051ZZ, B205YZZ, B2060ZZ, B2061ZZ, B206YZZ, B2070ZZ, B2071ZZ, B207YZZ, B2080ZZ, B2081ZZ, B208YZZ, B20F0ZZ, B20F1ZZ, B20FYZZ, B3000ZZ, B3001ZZ, B300YZZ, B300ZZZ, B3010ZZ, B3011ZZ, B301YZZ, B301ZZZ, B3020ZZ, B3021ZZ, B30…	0.0088 ± 0.0005	0.01226 ± 0.00003	0.718 [0.676, 0.762]	0.06121 ± 0.0294	-0.03762 ± 0.00958	0.01262 ± 0.00004	0.697 [0.657, 0.74]	0.00721 ± 0.00003	1.22 [1.149, 1.295]
Magnetic resonance imaging (MRI)	IMG005	B030Y0Z, B030YZZ, B030ZZZ, B039Y0Z, B039YZZ, B039ZZZ, B03BY0Z, B03BYZZ, B03BZZZ, B03CY0Z, B03CYZZ, B03CZZZ, B231Y0Z, B231YZZ, B231ZZZ, B233Y0Z, B233YZZ, B233ZZZ, B236Y0Z, B236YZZ, B236ZZZ, B330Y0Z, B330YZZ, B330ZZZ, B335Y0Z, B335YZZ, B335ZZZ, B338Y0Z, B338YZZ, B338ZZZ, B33GY0Z, B33GYZZ, B33GZZZ, B33HY0Z, B33HYZZ, B33HZZZ, B33JY0Z, B33JYZZ, B33JZZZ, B33KY0Z, B33KYZZ, B33KZZZ, B33MY0Z, B33MYZZ, B33…	0.0076 ± 0.0005	0.01194 ± 0.00003	0.633 [0.593, 0.675]	-0.1852 ± 0.02838	0.0732 ± 0.00956	0.01227 ± 0.00004	0.615 [0.577, 0.657]	0.00738 ± 0.00003	1.024 [0.96, 1.092]
Other cardiovascular system measurement and monitoring	MAM010	4A0209Z, 4A020CZ, 4A020HZ, 4A0239Z, 4A023CZ, 4A023HZ, 4A0279Z, 4A027CZ, 4A027HZ, 4A0289Z, 4A028CZ, 4A028HZ, 4A02X9Z, 4A02XCZ, 4A02XHZ, 4A03051, 4A03053, 4A0305C, 4A030B1, 4A030B3, 4A030BC, 4A030BF, 4A030H1, 4A030J1, 4A030J3, 4A030JC, 4A03351, 4A03353, 4A0335C, 4A033B1, 4A033B3, 4A033BC, 4A033BF, 4A033H1, 4A033J1, 4A033J3, 4A033JC, 4A03X51, 4A03X5D, 4A03XB1, 4A03XH1, 4A03XJ1, 4A04050, 4A04051, 4A0…	0.007 ± 0.0005	0.01161 ± 0.00003	0.605 [0.565, 0.646]	0.01828 ± 0.03002	-0.00288 ± 0.0098	0.01217 ± 0.00004	0.577 [0.54, 0.617]	0.00739 ± 0.00003	0.95 [0.889, 1.016]
Control of bleeding (non-endoscopic)	GNR005	0W300ZZ, 0W303ZZ, 0W304ZZ, 0W310ZZ, 0W313ZZ, 0W314ZZ, 0W320ZZ, 0W323ZZ, 0W324ZZ, 0W330ZZ, 0W333ZZ, 0W334ZZ, 0W33XZZ, 0W340ZZ, 0W343ZZ, 0W344ZZ, 0W350ZZ, 0W353ZZ, 0W354ZZ, 0W360ZZ, 0W363ZZ, 0W364ZZ, 0W380ZZ, 0W383ZZ, 0W384ZZ, 0W390ZZ, 0W393ZZ, 0W394ZZ, 0W3B0ZZ, 0W3B3ZZ, 0W3B4ZZ, 0W3C0ZZ, 0W3C3ZZ, 0W3C4ZZ, 0W3D0ZZ, 0W3D3ZZ, 0W3D4ZZ, 0W3F0ZZ, 0W3F3ZZ, 0W3F4ZZ, 0W3G0ZZ, 0W3G3ZZ, 0W3G4ZZ, 0W3H0ZZ, 0W3…	0.0068 ± 0.0005	0.01144 ± 0.00003	0.595 [0.555, 0.636]	0.05737 ± 0.03044	-0.03087 ± 0.00991	0.01182 ± 0.00003	0.575 [0.537, 0.616]	0.00697 ± 0.00003	0.976 [0.912, 1.045]
Embolectomy, endarterectomy, and related vessel procedures (non-endovascular; excluding carotid)	CAR007	027P04Z, 027P0DZ, 027P0ZZ, 027P44Z, 027P4DZ, 027P4ZZ, 027Q04Z, 027Q0DZ, 027Q0ZZ, 027Q44Z, 027Q4DZ, 027Q4ZZ, 027R04T, 027R04Z, 027R0DT, 027R0DZ, 027R0ZT, 027R0ZZ, 027R44T, 027R44Z, 027R4DT, 027R4DZ, 027R4ZT, 027R4ZZ, 027S04Z, 027S0DZ, 027S0ZZ, 027S44Z, 027S4DZ, 027S4ZZ, 027T04Z, 027T0DZ, 027T0ZZ, 027T44Z, 027T4DZ, 027T4ZZ, 027V04Z, 027V0DZ, 027V0ZZ, 027V44Z, 027V4DZ, 027V4ZZ, 027W04Z, 027W0DZ, 027…	0.0073 ± 0.0005	0.0114 ± 0.00003	0.641 [0.6, 0.684]	0.25603 ± 0.03187	-0.06756 ± 0.01001	0.0121 ± 0.00004	0.604 [0.566, 0.645]	0.00559 ± 0.00003	1.308 [1.225, 1.397]
Aneurysm repair procedures	CAR011	02VP0CZ, 02VP0DZ, 02VP0ZZ, 02VP3CZ, 02VP3DZ, 02VP3ZZ, 02VP4CZ, 02VP4DZ, 02VP4ZZ, 02VQ0CZ, 02VQ0DZ, 02VQ0ZZ, 02VQ3CZ, 02VQ3DZ, 02VQ3ZZ, 02VQ4CZ, 02VQ4DZ, 02VQ4ZZ, 02VR0CT, 02VR0CZ, 02VR0DT, 02VR0DZ, 02VR0ZT, 02VR0ZZ, 02VR3CT, 02VR3CZ, 02VR3DT, 02VR3DZ, 02VR3ZT, 02VR3ZZ, 02VR4CT, 02VR4CZ, 02VR4DT, 02VR4DZ, 02VR4ZT, 02VR4ZZ, 02VS0CZ, 02VS0DZ, 02VS0ZZ, 02VS3CZ, 02VS3DZ, 02VS3ZZ, 02VS4CZ, 02VS4DZ, 02V…	0.0098 ± 0.0006	0.01126 ± 0.00003	0.872 [0.824, 0.923]	0 ± 0.03033	0.00159 ± 0.00993	0.01167 ± 0.00003	0.842 [0.795, 0.891]	0.00774 ± 0.00003	1.27 [1.2, 1.344]
Open and thoracoscopic pleural drainage	RES006	0B9N00Z, 0B9N0ZZ, 0B9N40Z, 0B9N4ZZ, 0B9P00Z, 0B9P0ZZ, 0B9P40Z, 0B9P4ZZ, 0B9R00Z, 0B9R0ZZ, 0B9R40Z, 0B9R4ZZ, 0B9S00Z, 0B9S0ZZ, 0B9S40Z, 0B9S4ZZ, 0B9T00Z, 0B9T0ZZ, 0B9T40Z, 0B9T4ZZ, 0BCN0ZZ, 0BCN4ZZ, 0BCP0ZZ, 0BCP4ZZ, 0BCR0ZZ, 0BCR4ZZ, 0BCS0ZZ, 0BCS4ZZ, 0BCT0ZZ, 0BCT4ZZ, 0BPQ00Z, 0BPQ40Z, 0BPT00Z, 0BPT40Z, 0BWQ00Z, 0BWQ40Z, 0BWT00Z, 0BWT40Z, 0W9900Z, 0W990ZX, 0W990ZZ, 0W9940Z, 0W994ZX, 0W994ZZ, 0W9…	0.0057 ± 0.0004	0.01114 ± 0.00003	0.508 [0.471, 0.547]	0.00568 ± 0.03058	-0.01247 ± 0.01003	0.01147 ± 0.00003	0.493 [0.457, 0.531]	0.00689 ± 0.00003	0.821 [0.762, 0.885]
Carotid endarterectomy and stenting	CAR006	031H09G, 031H09J, 031H09K, 031H09Y, 031H0AG, 031H0AJ, 031H0AK, 031H0AY, 031H0JG, 031H0JJ, 031H0JK, 031H0JY, 031H0KG, 031H0KJ, 031H0KK, 031H0KY, 031H0ZG, 031H0ZJ, 031H0ZK, 031H0ZY, 031J09G, 031J09J, 031J09K, 031J09Y, 031J0AG, 031J0AJ, 031J0AK, 031J0AY, 031J0JG, 031J0JJ, 031J0JK, 031J0JY, 031J0KG, 031J0KJ, 031J0KK, 031J0KY, 031J0ZG, 031J0ZJ, 031J0ZK, 031J0ZY, 031K09J, 031K09K, 031K0AJ, 031K0AK, 031…	0.0111 ± 0.0006	0.01095 ± 0.00003	1.013 [0.96, 1.068]	0.06797 ± 0.03126	-0.00575 ± 0.01009	0.01154 ± 0.00003	0.961 [0.911, 1.013]	0.00765 ± 0.00003	1.45 [1.375, 1.53]
Thoracentesis (diagnostic)	RES003	0W993ZX, 0W9B3ZX	0.005 ± 0.0004	0.01086 ± 0.00003	0.462 [0.427, 0.5]	0.075 ± 0.03161	-0.03029 ± 0.01025	0.01151 ± 0.00003	0.436 [0.403, 0.472]	0.00589 ± 0.00003	0.852 [0.787, 0.923]
Joint tissue excision (excluding discectomy)	MST017	0R500ZZ, 0R503ZZ, 0R504ZZ, 0R510ZZ, 0R513ZZ, 0R514ZZ, 0R540ZZ, 0R543ZZ, 0R544ZZ, 0R560ZZ, 0R563ZZ, 0R564ZZ, 0R5A0ZZ, 0R5A3ZZ, 0R5A4ZZ, 0R5C0ZZ, 0R5C3ZZ, 0R5C4ZZ, 0R5D0ZZ, 0R5D3ZZ, 0R5D4ZZ, 0R5E0ZZ, 0R5E3ZZ, 0R5E4ZZ, 0R5F0ZZ, 0R5F3ZZ, 0R5F4ZZ, 0R5G0ZZ, 0R5G3ZZ, 0R5G4ZZ, 0R5H0ZZ, 0R5H3ZZ, 0R5H4ZZ, 0R5J0ZZ, 0R5J3ZZ, 0R5J4ZZ, 0R5K0ZZ, 0R5K3ZZ, 0R5K4ZZ, 0R5L0ZZ, 0R5L3ZZ, 0R5L4ZZ, 0R5M0ZZ, 0R5M3ZZ, 0R5…	0.0081 ± 0.0005	0.01073 ± 0.00003	0.755 [0.71, 0.804]	-0.03669 ± 0.03084	0.00565 ± 0.01017	0.01082 ± 0.00003	0.749 [0.704, 0.797]	0.00694 ± 0.00003	1.168 [1.097, 1.243]
Administration of albumin and globulin	ADM003	30230J0, 30230J1, 30230S0, 30230S1, 30233J0, 30233J1, 30233S0, 30233S1, 30240J0, 30240J1, 30240S0, 30240S1, 30243J0, 30243J1, 30243S0, 30243S1, 30250J0, 30250J1, 30250S0, 30250S1, 30253J0, 30253J1, 30253S0, 30253S1, 30260J0, 30260J1, 30260S0, 30260S1, 30263J0, 30263J1, 30263S0, 30263S1, XW133D7, XW133E7, XW143D7, XW143E7	0.0067 ± 0.0005	0.01064 ± 0.00003	0.631 [0.59, 0.676]	-0.1116 ± 0.03048	0.01943 ± 0.01018	0.01121 ± 0.00003	0.599 [0.56, 0.642]	0.00678 ± 0.00003	0.991 [0.925, 1.061]
Below knee amputation	MST024	0Y6H0Z1, 0Y6H0Z2, 0Y6H0Z3, 0Y6J0Z1, 0Y6J0Z2, 0Y6J0Z3, 0Y6M0Z0, 0Y6N0Z0	0.0043 ± 0.0004	0.01045 ± 0.00003	0.414 [0.38, 0.451]	0.36832 ± 0.03461	-0.11759 ± 0.01077	0.0111 ± 0.00003	0.389 [0.358, 0.424]	0.00352 ± 0.00002	1.227 [1.127, 1.337]
Inferior vena cava (IVC) filter procedures	CAR028	05H00DZ, 05H03DZ, 05H04DZ, 05H10DZ, 05H13DZ, 05H14DZ, 05H30DZ, 05H33DZ, 05H34DZ, 05H40DZ, 05H43DZ, 05H44DZ, 05H50DZ, 05H53DZ, 05H54DZ, 05H60DZ, 05H63DZ, 05H64DZ, 05H70DZ, 05H73DZ, 05H74DZ, 05H80DZ, 05H83DZ, 05H84DZ, 05H90DZ, 05H93DZ, 05H94DZ, 05HA0DZ, 05HA3DZ, 05HA4DZ, 05HB0DZ, 05HB3DZ, 05HB4DZ, 05HC0DZ, 05HC3DZ, 05HC4DZ, 05HD0DZ, 05HD3DZ, 05HD4DZ, 05HF0DZ, 05HF3DZ, 05HF4DZ, 05HG0DZ, 05HG3DZ, 05H…	0.0077 ± 0.0005	0.0104 ± 0.00003	0.74 [0.694, 0.789]	-0.03307 ± 0.03119	-0.00208 ± 0.01029	0.01091 ± 0.00003	0.706 [0.662, 0.752]	0.00648 ± 0.00003	1.188 [1.114, 1.267]
ENT repair	ENT013	09Q00ZZ, 09Q03ZZ, 09Q04ZZ, 09Q0XZZ, 09Q10ZZ, 09Q13ZZ, 09Q14ZZ, 09Q1XZZ, 09Q20ZZ, 09Q23ZZ, 09Q24ZZ, 09Q2XZZ, 09Q30ZZ, 09Q33ZZ, 09Q34ZZ, 09Q37ZZ, 09Q38ZZ, 09Q3XZZ, 09Q40ZZ, 09Q43ZZ, 09Q44ZZ, 09Q47ZZ, 09Q48ZZ, 09Q4XZZ, 09Q50ZZ, 09Q58ZZ, 09Q60ZZ, 09Q68ZZ, 09Q70ZZ, 09Q73ZZ, 09Q74ZZ, 09Q77ZZ, 09Q78ZZ, 09Q80ZZ, 09Q83ZZ, 09Q84ZZ, 09Q87ZZ, 09Q88ZZ, 09Q90ZZ, 09Q98ZZ, 09QA0ZZ, 09QA8ZZ, 09QB0ZZ, 09QB3ZZ, 09Q…	0.0052 ± 0.0004	0.0104 ± 0.00003	0.498 [0.461, 0.539]	-0.04831 ± 0.03064	-0.00097 ± 0.01014	0.01028 ± 0.00003	0.504 [0.466, 0.545]	0.00694 ± 0.00003	0.746 [0.69, 0.807]
Bone marrow aspiration (therapeutic)	LYM008	072TX0Z, 072TXYZ, 079T00Z, 079T0ZZ, 079T30Z, 079T3ZZ, 079T40Z, 079T4ZZ, 07DQ0ZZ, 07DQ3ZZ, 07DR0ZZ, 07DR3ZZ, 07DS0ZZ, 07DS3ZZ, 07DT0ZZ, 07DT3ZZ, 07HT03Z, 07HT0YZ, 07HT33Z, 07HT3YZ, 07HT43Z, 07HT4YZ, 07PT00Z, 07PT30Z, 07PT40Z, 07PTX0Z, 07WT00Z, 07WT30Z, 07WT40Z, 07WTX0Z	0.0085 ± 0.0005	0.0102 ± 0.00003	0.837 [0.787, 0.889]	0.03728 ± 0.03173	0.02102 ± 0.01027	0.00988 ± 0.00003	0.863 [0.813, 0.918]	0.00784 ± 0.00003	1.089 [1.025, 1.157]
Cervicothoracic nerve decompression	PNS002	01N00ZZ, 01N03ZZ, 01N04ZZ, 01N10ZZ, 01N13ZZ, 01N14ZZ, 01N80ZZ, 01N83ZZ, 01N84ZZ, 01NL0ZZ, 01NL3ZZ, 01NL4ZZ	0.01 ± 0.0006	0.01014 ± 0.00003	0.984 [0.93, 1.04]	-0.11009 ± 0.03108	0.04721 ± 0.01034	0.01005 ± 0.00003	0.992 [0.938, 1.05]	0.00788 ± 0.00003	1.266 [1.196, 1.339]
GI system biopsy (non-endoscopic)	GIS003	0D910ZX, 0D913ZX, 0D914ZX, 0D917ZX, 0D920ZX, 0D923ZX, 0D924ZX, 0D927ZX, 0D930ZX, 0D933ZX, 0D934ZX, 0D937ZX, 0D940ZX, 0D943ZX, 0D944ZX, 0D947ZX, 0D950ZX, 0D953ZX, 0D954ZX, 0D957ZX, 0D960ZX, 0D963ZX, 0D964ZX, 0D967ZX, 0D970ZX, 0D973ZX, 0D974ZX, 0D977ZX, 0D980ZX, 0D983ZX, 0D984ZX, 0D987ZX, 0D990ZX, 0D993ZX, 0D994ZX, 0D997ZX, 0D9A0ZX, 0D9A3ZX, 0D9A4ZX, 0D9A7ZX, 0D9B0ZX, 0D9B3ZX, 0D9B4ZX, 0D9B7ZX, 0D9…	0.0067 ± 0.0005	0.00979 ± 0.00003	0.687 [0.642, 0.736]	-0.08773 ± 0.03203	0.01911 ± 0.01065	0.01016 ± 0.00003	0.662 [0.618, 0.709]	0.00713 ± 0.00003	0.943 [0.881, 1.01]
Cardiac stress tests	MAM004	4A02XM4, 4A12XM4	0.0019 ± 0.0002	0.00939 ± 0.00003	0.198 [0.174, 0.226]	0.2533 ± 0.0354	-0.14029 ± 0.01143	0.00963 ± 0.00003	0.194 [0.17, 0.22]	0.00403 ± 0.00002	0.463 [0.406, 0.527]
Intrauterine device (IUD) insertion	FRS012	0UH90HZ, 0UH97HZ, 0UH98HZ, 0UHC7HZ, 0UHC8HZ	0.0033 ± 0.0003	0.00921 ± 0.00003	0.36 [0.327, 0.397]	-0.00643 ± 0.03379	-0.019 ± 0.01113	0.00981 ± 0.00003	0.338 [0.307, 0.373]	0.00539 ± 0.00003	0.616 [0.559, 0.679]
Dental procedures	ENT015	0C5W0Z0, 0C5W0Z1, 0C5W0Z2, 0C5WXZ0, 0C5WXZ1, 0C5WXZ2, 0C5X0Z0, 0C5X0Z1, 0C5X0Z2, 0C5XXZ0, 0C5XXZ1, 0C5XXZ2, 0C9W000, 0C9W001, 0C9W002, 0C9W0Z0, 0C9W0Z1, 0C9W0Z2, 0C9WX00, 0C9WX01, 0C9WX02, 0C9WXZ0, 0C9WXZ1, 0C9WXZ2, 0C9X000, 0C9X001, 0C9X002, 0C9X0Z0, 0C9X0Z1, 0C9X0Z2, 0C9XX00, 0C9XX01, 0C9XX02, 0C9XXZ0, 0C9XXZ1, 0C9XXZ2, 0CBW0Z0, 0CBW0Z1, 0CBW0Z2, 0CBWXZ0, 0CBWXZ1, 0CBWXZ2, 0CBX0Z0, 0CBX0Z1, 0CB…	0.0038 ± 0.0003	0.00918 ± 0.00003	0.416 [0.38, 0.455]	0.29093 ± 0.03592	-0.09956 ± 0.01131	0.0092 ± 0.00003	0.415 [0.379, 0.454]	0.00404 ± 0.00002	0.945 [0.863, 1.035]
Subcutaneous contraceptive implant	FRS013	0JH60HZ, 0JH63HZ, 0JH80HZ, 0JH83HZ, 0JHD0HZ, 0JHD3HZ, 0JHF0HZ, 0JHF3HZ, 0JHG0HZ, 0JHG3HZ, 0JHH0HZ, 0JHH3HZ, 0JHL0HZ, 0JHL3HZ, 0JHM0HZ, 0JHM3HZ, 0JHN0HZ, 0JHN3HZ, 0JHP0HZ, 0JHP3HZ, 0JPT0HZ, 0JPT3HZ, 0JPTXHZ, 0JPV0HZ, 0JPV3HZ, 0JPVXHZ, 0JPW0HZ, 0JPW3HZ, 0JPWXHZ, 0JWT0HZ, 0JWT3HZ, 0JWTXHZ, 0JWV0HZ, 0JWV3HZ, 0JWVXHZ, 0JWW0HZ, 0JWW3HZ, 0JWWXHZ	0.0016 ± 0.0002	0.00903 ± 0.00003	0.172 [0.149, 0.198]	0.27417 ± 0.03634	-0.11999 ± 0.01158	0.00967 ± 0.00003	0.161 [0.139, 0.185]	0.00235 ± 0.00002	0.661 [0.573, 0.762]
Male reproductive system procedures, NEC	MRS007	0V1N07J, 0V1N07K, 0V1N07N, 0V1N07P, 0V1N0JJ, 0V1N0JK, 0V1N0JN, 0V1N0JP, 0V1N0KJ, 0V1N0KK, 0V1N0KN, 0V1N0KP, 0V1N0ZJ, 0V1N0ZK, 0V1N0ZN, 0V1N0ZP, 0V1N47J, 0V1N47K, 0V1N47N, 0V1N47P, 0V1N4JJ, 0V1N4JK, 0V1N4JN, 0V1N4JP, 0V1N4KJ, 0V1N4KK, 0V1N4KN, 0V1N4KP, 0V1N4ZJ, 0V1N4ZK, 0V1N4ZN, 0V1N4ZP, 0V1P07J, 0V1P07K, 0V1P07N, 0V1P07P, 0V1P0JJ, 0V1P0JK, 0V1P0JN, 0V1P0JP, 0V1P0KJ, 0V1P0KK, 0V1P0KN, 0V1P0KP, 0V1…	0.0067 ± 0.0005	0.00897 ± 0.00003	0.751 [0.702, 0.804]	-0.01376 ± 0.03378	-0.00531 ± 0.01111	0.00913 ± 0.00003	0.737 [0.689, 0.789]	0.00618 ± 0.00003	1.089 [1.017, 1.166]
Heart conduction mechanism procedures	CAR002	02580ZZ, 02583ZZ, 02584ZZ, 02880ZZ, 02883ZZ, 02884ZZ, 02B80ZX, 02B80ZZ, 02B83ZX, 02B83ZZ, 02B84ZX, 02B84ZZ, 02C80ZZ, 02C83ZZ, 02C84ZZ, 02K80ZZ, 02K83ZZ, 02K84ZZ, 02N80ZZ, 02N83ZZ, 02N84ZZ, 02Q80ZZ, 02Q83ZZ, 02Q84ZZ, 02T80ZZ, 02T83ZZ, 02T84ZZ	0.0107 ± 0.0006	0.00896 ± 0.00003	1.197 [1.134, 1.263]	-0.03912 ± 0.03374	0.01142 ± 0.01112	0.00942 ± 0.00003	1.138 [1.078, 1.201]	0.00679 ± 0.00003	1.58 [1.497, 1.668]
Retroperitoneal procedures, NEC	GNR009	0W2HX0Z, 0W2HXYZ, 0W9H00Z, 0W9H0ZX, 0W9H0ZZ, 0W9H30Z, 0W9H3ZX, 0W9H3ZZ, 0W9H40Z, 0W9H4ZX, 0W9H4ZZ, 0WBH0ZX, 0WBH0ZZ, 0WBH3ZX, 0WBH3ZZ, 0WBH4ZX, 0WBH4ZZ, 0WCH0ZZ, 0WCH3ZZ, 0WCH4ZZ, 0WCHXZZ, 0WHH03Z, 0WHH0YZ, 0WHH33Z, 0WHH3YZ, 0WHH43Z, 0WHH4YZ, 0WJH0ZZ, 0WJH3ZZ, 0WJH4ZZ, 0WPH00Z, 0WPH03Z, 0WPH0YZ, 0WPH30Z, 0WPH33Z, 0WPH3YZ, 0WPH40Z, 0WPH43Z, 0WPH4YZ, 0WPHX0Z, 0WPHX3Z, 0WWH00Z, 0WWH03Z, 0WWH0YZ, 0WW…	0.006 ± 0.0004	0.00884 ± 0.00003	0.683 [0.635, 0.734]	-0.04953 ± 0.03373	0.00383 ± 0.01115	0.00918 ± 0.00003	0.658 [0.612, 0.707]	0.00628 ± 0.00003	0.962 [0.895, 1.034]
ENT drainage (excluding myringotomy)	ENT006	092HX0Z, 092JX0Z, 092KX0Z, 092YX0Z, 099000Z, 09900ZZ, 099030Z, 09903ZZ, 099040Z, 09904ZZ, 0990X0Z, 0990XZZ, 099100Z, 09910ZZ, 099130Z, 09913ZZ, 099140Z, 09914ZZ, 0991X0Z, 0991XZZ, 099300Z, 09930ZZ, 099330Z, 09933ZZ, 099340Z, 09934ZZ, 099370Z, 09937ZZ, 099380Z, 09938ZZ, 0993X0Z, 0993XZZ, 099400Z, 09940ZZ, 099430Z, 09943ZZ, 099440Z, 09944ZZ, 099470Z, 09947ZZ, 099480Z, 09948ZZ, 0994X0Z, 0994XZZ, 099…	0.0048 ± 0.0004	0.00871 ± 0.00003	0.548 [0.505, 0.595]	0.1301 ± 0.03569	-0.05353 ± 0.0115	0.00867 ± 0.00003	0.551 [0.508, 0.597]	0.00444 ± 0.00002	1.076 [0.992, 1.167]
Pericardial procedures	CAR017	025N0ZZ, 025N3ZZ, 025N4ZZ, 02BN0ZX, 02BN0ZZ, 02BN3ZX, 02BN3ZZ, 02BN4ZX, 02BN4ZZ, 02CN0ZZ, 02CN3ZZ, 02CN4ZZ, 02FN0ZZ, 02FN3ZZ, 02FN4ZZ, 02FNXZZ, 02HN00Z, 02HN02Z, 02HN0YZ, 02HN30Z, 02HN32Z, 02HN3YZ, 02HN40Z, 02HN42Z, 02HN4YZ, 02NN0ZZ, 02NN3ZZ, 02NN4ZZ, 02QN0ZZ, 02QN3ZZ, 02QN4ZZ, 02RN07Z, 02RN08Z, 02RN0JZ, 02RN0KZ, 02RN47Z, 02RN48Z, 02RN4JZ, 02RN4KZ, 02TN0ZZ, 02TN3ZZ, 02TN4ZZ, 02UN07Z, 02UN08Z, 02U…	0.0063 ± 0.0004	0.00866 ± 0.00003	0.726 [0.676, 0.779]	-0.05335 ± 0.03418	0.00733 ± 0.0113	0.00905 ± 0.00003	0.695 [0.647, 0.746]	0.00565 ± 0.00003	1.113 [1.036, 1.194]
CNS procedures, NEC	CNS014	0020XYZ, 002EXYZ, 002UXYZ, 00760ZZ, 00763ZZ, 00764ZZ, 00800ZZ, 00803ZZ, 00804ZZ, 00870ZZ, 00873ZZ, 00874ZZ, 00880ZZ, 00883ZZ, 00884ZZ, 008F0ZZ, 008F3ZZ, 008F4ZZ, 008G0ZZ, 008G3ZZ, 008G4ZZ, 008H0ZZ, 008H3ZZ, 008H4ZZ, 008J0ZZ, 008J3ZZ, 008J4ZZ, 008K0ZZ, 008K3ZZ, 008K4ZZ, 008L0ZZ, 008L3ZZ, 008L4ZZ, 008M0ZZ, 008M3ZZ, 008M4ZZ, 008N0ZZ, 008N3ZZ, 008N4ZZ, 008P0ZZ, 008P3ZZ, 008P4ZZ, 008Q0ZZ, 008Q3ZZ, 008…	0.0065 ± 0.0005	0.0085 ± 0.00003	0.769 [0.717, 0.824]	-0.09224 ± 0.03353	0.01931 ± 0.01116	0.00875 ± 0.00003	0.746 [0.696, 0.8]	0.0057 ± 0.00003	1.146 [1.069, 1.228]
Diagnostic ERCP with or without biopsy	HEP003	0F948ZX, 0F958ZX, 0F968ZX, 0F978ZX, 0F988ZX, 0F998ZX, 0F9C8ZX, 0F9D8ZX, 0F9F8ZX, 0F9G8ZX, 0FB48ZX, 0FB58ZX, 0FB68ZX, 0FB78ZX, 0FB88ZX, 0FB98ZX, 0FBC8ZX, 0FBD8ZX, 0FBF8ZX, 0FBG8ZX, 0FD48ZX, 0FD58ZX, 0FD68ZX, 0FD78ZX, 0FD88ZX, 0FD98ZX, 0FDC8ZX, 0FDD8ZX, 0FDF8ZX, 0FDG8ZX, 0FJ48ZZ, 0FJB8ZZ, 0FJD8ZZ, 0FJG8ZZ, XFJB8A7, XFJD8A7	0.0056 ± 0.0004	0.00848 ± 0.00003	0.656 [0.608, 0.707]	0.05889 ± 0.03553	-0.02347 ± 0.01154	0.00875 ± 0.00003	0.635 [0.589, 0.685]	0.00548 ± 0.00003	1.014 [0.941, 1.094]
Cardiac assistance with balloon pump	ESA009	5A02110, 5A02210	0.0051 ± 0.0004	0.00809 ± 0.00003	0.634 [0.586, 0.686]	-0.02319 ± 0.03553	0.01165 ± 0.01167	0.00832 ± 0.00003	0.617 [0.57, 0.667]	0.00541 ± 0.00003	0.949 [0.877, 1.026]
Peripheral arterial bypass procedures	CAR014	0312090, 0312091, 0312092, 0312093, 0312094, 0312095, 0312096, 0312097, 0312098, 0312099, 031209B, 031209C, 031209J, 031209K, 03120A0, 03120A1, 03120A2, 03120A3, 03120A4, 03120A5, 03120A6, 03120A7, 03120A8, 03120A9, 03120AB, 03120AC, 03120AJ, 03120AK, 03120J0, 03120J1, 03120J2, 03120J3, 03120J4, 03120J5, 03120J6, 03120J7, 03120J8, 03120J9, 03120JB, 03120JC, 03120JJ, 03120JK, 03120K0, 03120K1, 031…	0.0058 ± 0.0004	0.00806 ± 0.00003	0.723 [0.672, 0.778]	0.22584 ± 0.0376	-0.05993 ± 0.01187	0.00854 ± 0.00003	0.683 [0.634, 0.735]	0.00425 ± 0.00002	1.371 [1.274, 1.476]
Urinary tract repair	URN007	0TQ00ZZ, 0TQ03ZZ, 0TQ04ZZ, 0TQ07ZZ, 0TQ08ZZ, 0TQ10ZZ, 0TQ13ZZ, 0TQ14ZZ, 0TQ17ZZ, 0TQ18ZZ, 0TQ30ZZ, 0TQ33ZZ, 0TQ34ZZ, 0TQ37ZZ, 0TQ38ZZ, 0TQ40ZZ, 0TQ43ZZ, 0TQ44ZZ, 0TQ47ZZ, 0TQ48ZZ, 0TQ60ZZ, 0TQ63ZZ, 0TQ64ZZ, 0TQ67ZZ, 0TQ68ZZ, 0TQ70ZZ, 0TQ73ZZ, 0TQ74ZZ, 0TQ77ZZ, 0TQ78ZZ, 0TQB0ZZ, 0TQB3ZZ, 0TQB4ZZ, 0TQB7ZZ, 0TQB8ZZ, 0TQC0ZZ, 0TQC3ZZ, 0TQC4ZZ, 0TQC7ZZ, 0TQC8ZZ, 0TQD0ZZ, 0TQD3ZZ, 0TQD4ZZ, 0TQD7ZZ, 0TQ…	0.0062 ± 0.0004	0.00805 ± 0.00003	0.772 [0.719, 0.829]	-0.13017 ± 0.0349	0.03082 ± 0.01168	0.00845 ± 0.00003	0.736 [0.685, 0.79]	0.00626 ± 0.00003	0.993 [0.925, 1.067]
Respiratory system procedures, NEC	RES014	0B110D6, 0B110Z4, 0B113Z4, 0B114Z4, 0B20X0Z, 0B20XYZ, 0B21X0Z, 0B21XEZ, 0B21XYZ, 0B2KX0Z, 0B2KXYZ, 0B2LX0Z, 0B2LXYZ, 0B2QXYZ, 0B2TXYZ, 0B710DZ, 0B710ZZ, 0B713DZ, 0B713ZZ, 0B714DZ, 0B714ZZ, 0B717DZ, 0B717ZZ, 0B718DZ, 0B718ZZ, 0B720DZ, 0B720ZZ, 0B723DZ, 0B723ZZ, 0B724DZ, 0B724ZZ, 0B727DZ, 0B727ZZ, 0B728DZ, 0B728ZZ, 0B730DZ, 0B730ZZ, 0B733DZ, 0B733ZZ, 0B734DZ, 0B734ZZ, 0B737DZ, 0B737ZZ, 0B738DZ, 0B7…	0.0041 ± 0.0004	0.008 ± 0.00003	0.516 [0.473, 0.563]	0.08124 ± 0.0365	-0.03084 ± 0.01182	0.00837 ± 0.00003	0.493 [0.452, 0.538]	0.00423 ± 0.00002	0.975 [0.893, 1.064]
Left atrial appendage procedures	CAR009	02570ZK, 02573ZK, 02574ZK, 02B70ZK, 02B73ZK, 02B74ZK, 02L70CK, 02L70DK, 02L70ZK, 02L73CK, 02L73DK, 02L73ZK, 02L74CK, 02L74DK, 02L74ZK	0.0049 ± 0.0004	0.00795 ± 0.00003	0.619 [0.571, 0.67]	-0.14137 ± 0.03511	0.04602 ± 0.01176	0.00835 ± 0.00003	0.589 [0.544, 0.638]	0.00619 ± 0.00003	0.794 [0.733, 0.86]
Ventriculostomy [percutaneous approach]	CNS005	009630Z, 00963ZZ, 00H632Z	0.0046 ± 0.0004	0.00782 ± 0.00003	0.585 [0.539, 0.636]	0.00958 ± 0.0364	-0.02186 ± 0.01195	0.00802 ± 0.00003	0.571 [0.525, 0.62]	0.0047 ± 0.00002	0.974 [0.896, 1.058]
Other CNS drainage and related procedures	CNS006	0020X0Z, 002EX0Z, 009000Z, 00900ZZ, 009030Z, 00903ZZ, 009040Z, 00904ZZ, 009100Z, 00910ZZ, 009130Z, 00913ZZ, 009140Z, 00914ZZ, 009200Z, 00920ZZ, 009230Z, 00923ZZ, 009240Z, 00924ZZ, 009500Z, 00950ZZ, 009530Z, 00953ZZ, 009540Z, 00954ZZ, 009600Z, 00960ZZ, 009640Z, 00964ZZ, 009700Z, 00970ZZ, 009730Z, 00973ZZ, 009740Z, 00974ZZ, 009800Z, 00980ZZ, 009830Z, 00983ZZ, 009840Z, 00984ZZ, 009900Z, 00990ZZ, 009…	0.0048 ± 0.0004	0.00774 ± 0.00003	0.619 [0.571, 0.671]	-0.03323 ± 0.03631	-0.00485 ± 0.01199	0.00788 ± 0.00003	0.608 [0.561, 0.659]	0.00482 ± 0.00002	0.993 [0.915, 1.077]
Arterial oxygen saturation monitoring	MAM001	4A030R1, 4A033R1, 4A03XR1, 4A130R1, 4A133R1, 4A13XR1	0.002 ± 0.0003	0.00751 ± 0.00003	0.271 [0.239, 0.307]	0.46401 ± 0.04157	-0.13666 ± 0.01273	0.00792 ± 0.00003	0.257 [0.227, 0.291]	0.00278 ± 0.00002	0.733 [0.647, 0.83]
Kidney transplant	URN011	0TY00Z0, 0TY00Z1, 0TY00Z2, 0TY10Z0, 0TY10Z1, 0TY10Z2	0.0067 ± 0.0005	0.00743 ± 0.00003	0.895 [0.836, 0.959]	-0.00664 ± 0.03666	-0.0095 ± 0.01205	0.008 ± 0.00003	0.832 [0.777, 0.891]	0.00348 ± 0.00002	1.914 [1.786, 2.051]
Pancreatic and proximal biliary dilation and stenting	HEP009	0F750DZ, 0F750ZZ, 0F753DZ, 0F753ZZ, 0F754DZ, 0F754ZZ, 0F757DZ, 0F757ZZ, 0F758DZ, 0F758ZZ, 0F760DZ, 0F760ZZ, 0F763DZ, 0F763ZZ, 0F764DZ, 0F764ZZ, 0F767DZ, 0F767ZZ, 0F768DZ, 0F768ZZ, 0F770DZ, 0F770ZZ, 0F773DZ, 0F773ZZ, 0F774DZ, 0F774ZZ, 0F777DZ, 0F777ZZ, 0F778DZ, 0F778ZZ, 0F780DZ, 0F780ZZ, 0F783DZ, 0F783ZZ, 0F784DZ, 0F784ZZ, 0F787DZ, 0F787ZZ, 0F788DZ, 0F788ZZ, 0F7D0DZ, 0F7D0ZZ, 0F7D3DZ, 0F7D3ZZ, 0F7…	0.0053 ± 0.0004	0.0071 ± 0.00003	0.749 [0.694, 0.809]	-0.04716 ± 0.03791	0.00784 ± 0.01252	0.00734 ± 0.00003	0.725 [0.671, 0.782]	0.00473 ± 0.00002	1.124 [1.041, 1.214]
Prostate and seminal vesicle procedures (excluding prostatectomy)	MRS004	0V24X0Z, 0V24XYZ, 0V500Z3, 0V500ZZ, 0V503Z3, 0V503ZZ, 0V504Z3, 0V504ZZ, 0V507ZZ, 0V508ZZ, 0V510ZZ, 0V513ZZ, 0V514ZZ, 0V520ZZ, 0V523ZZ, 0V524ZZ, 0V530ZZ, 0V533ZZ, 0V534ZZ, 0V9000Z, 0V900ZX, 0V900ZZ, 0V9030Z, 0V903ZX, 0V903ZZ, 0V9040Z, 0V904ZX, 0V904ZZ, 0V9070Z, 0V907ZX, 0V907ZZ, 0V9080Z, 0V908ZX, 0V908ZZ, 0V9100Z, 0V910ZX, 0V910ZZ, 0V9130Z, 0V913ZX, 0V913ZZ, 0V9140Z, 0V914ZX, 0V914ZZ, 0V9200Z, 0V9…	0.0086 ± 0.0005	0.00696 ± 0.00003	1.237 [1.165, 1.314]	-0.35692 ± 0.03545	0.11548 ± 0.01229	0.00735 ± 0.00003	1.171 [1.102, 1.244]	0.0069 ± 0.00003	1.248 [1.175, 1.326]
Administration of diagnostic substances, NEC	ADM020	3E00XKZ, 3E013KZ, 3E023KZ, 3E030KZ, 3E033KZ, 3E040KZ, 3E043KZ, 3E050KZ, 3E053KZ, 3E060KZ, 3E063KZ, 3E070KZ, 3E073KZ, 3E080KZ, 3E083KZ, 3E093KZ, 3E097KZ, 3E09XKZ, 3E0B3KZ, 3E0B7KZ, 3E0BXKZ, 3E0C3KZ, 3E0C7KZ, 3E0CXKZ, 3E0D3KZ, 3E0D7KZ, 3E0DXKZ, 3E0F3KZ, 3E0F7KZ, 3E0F8KZ, 3E0G3KZ, 3E0G7KZ, 3E0G8KZ, 3E0H3KZ, 3E0H7KZ, 3E0H8KZ, 3E0J3KZ, 3E0J7KZ, 3E0J8KZ, 3E0K3KZ, 3E0K7KZ, 3E0K8KZ, 3E0L3KZ, 3E0M3KZ, 3E0…	0.0019 ± 0.0002	0.00692 ± 0.00003	0.276 [0.243, 0.314]	0.25361 ± 0.04111	-0.14053 ± 0.01327	0.00711 ± 0.00003	0.269 [0.237, 0.306]	0.0033 ± 0.00002	0.579 [0.509, 0.658]
Cardiac pacing	ESA007	5A1213Z, 5A1223Z	0.0035 ± 0.0003	0.00691 ± 0.00003	0.51 [0.464, 0.56]	0.05412 ± 0.03887	-0.0098 ± 0.0126	0.00718 ± 0.00003	0.491 [0.447, 0.539]	0.00475 ± 0.00002	0.742 [0.675, 0.816]
Release of lung and pleura	RES012	0BN10ZZ, 0BN13ZZ, 0BN14ZZ, 0BN17ZZ, 0BN18ZZ, 0BN20ZZ, 0BN23ZZ, 0BN24ZZ, 0BN27ZZ, 0BN28ZZ, 0BN30ZZ, 0BN33ZZ, 0BN34ZZ, 0BN37ZZ, 0BN38ZZ, 0BN40ZZ, 0BN43ZZ, 0BN44ZZ, 0BN47ZZ, 0BN48ZZ, 0BN50ZZ, 0BN53ZZ, 0BN54ZZ, 0BN57ZZ, 0BN58ZZ, 0BN60ZZ, 0BN63ZZ, 0BN64ZZ, 0BN67ZZ, 0BN68ZZ, 0BN70ZZ, 0BN73ZZ, 0BN74ZZ, 0BN77ZZ, 0BN78ZZ, 0BN80ZZ, 0BN83ZZ, 0BN84ZZ, 0BN87ZZ, 0BN88ZZ, 0BN90ZZ, 0BN93ZZ, 0BN94ZZ, 0BN97ZZ, 0BN…	0.0048 ± 0.0004	0.0066 ± 0.00002	0.733 [0.677, 0.795]	-0.04995 ± 0.03922	0.00691 ± 0.01296	0.00688 ± 0.00003	0.703 [0.649, 0.762]	0.0042 ± 0.00002	1.152 [1.063, 1.249]
Intracranial epidural and subdural space drainage	CNS004	009300Z, 00930ZZ, 009330Z, 00933ZZ, 009340Z, 00934ZZ, 009400Z, 00940ZZ, 009430Z, 00943ZZ, 009440Z, 00944ZZ, 00C30ZZ, 00C33ZZ, 00C34ZZ, 00C40ZZ, 00C43ZZ, 00C44ZZ, 00F30ZZ, 00F33ZZ, 00F34ZZ, 00F3XZZ, 00F40ZZ, 00F43ZZ, 00F44ZZ, 00F4XZZ	0.0037 ± 0.0003	0.00656 ± 0.00002	0.562 [0.512, 0.616]	-0.02316 ± 0.03955	-0.01057 ± 0.01305	0.00665 ± 0.00003	0.554 [0.505, 0.608]	0.00374 ± 0.00002	0.985 [0.898, 1.081]
Nail procedures	SKB009	0H5QXZZ, 0H5RXZZ, 0H9QX0Z, 0H9QXZX, 0H9QXZZ, 0H9RX0Z, 0H9RXZX, 0H9RXZZ, 0HBQXZX, 0HBQXZZ, 0HBRXZX, 0HBRXZZ, 0HCQXZZ, 0HCRXZZ, 0HDQXZZ, 0HDRXZZ, 0HJQXZZ, 0HJRXZZ, 0HNQXZZ, 0HNRXZZ, 0HPQX0Z, 0HPQX7Z, 0HPQXJZ, 0HPQXKZ, 0HPRX0Z, 0HPRX7Z, 0HPRXJZ, 0HPRXKZ, 0HQQXZZ, 0HQRXZZ, 0HRQX7Z, 0HRQXJZ, 0HRQXKZ, 0HRRX7Z, 0HRRXJZ, 0HRRXKZ, 0HTQXZZ, 0HTRXZZ, 0HWQX0Z, 0HWQX7Z, 0HWQXJZ, 0HWQXKZ, 0HWRX0Z, 0HWRX7Z, 0HW…	0.0022 ± 0.0003	0.0063 ± 0.00002	0.353 [0.313, 0.397]	0.34025 ± 0.04303	-0.08699 ± 0.01333	0.00643 ± 0.00003	0.346 [0.307, 0.39]	0.00223 ± 0.00002	0.997 [0.885, 1.123]
Computerized tomography (CT) without contrast	IMG007	B020ZZZ, B027ZZZ, B028ZZZ, B029ZZZ, B02BZZZ, B221Z2Z, B221ZZZ, B223Z2Z, B223ZZZ, B226Z2Z, B226ZZZ, B320Z2Z, B320ZZZ, B325Z2Z, B325ZZZ, B328Z2Z, B328ZZZ, B32GZ2Z, B32GZZZ, B32RZ2Z, B32RZZZ, B32SZ2Z, B32SZZZ, B32TZ2Z, B32TZZZ, B420Z2Z, B420ZZZ, B421Z2Z, B421ZZZ, B424Z2Z, B424ZZZ, B428Z2Z, B428ZZZ, B42CZ2Z, B42CZZZ, B42FZ2Z, B42FZZZ, B42GZ2Z, B42GZZZ, B42HZ2Z, B42HZZZ, B42MZ2Z, B42MZZZ, B522Z2Z, B52…	0.0058 ± 0.0004	0.00617 ± 0.00002	0.932 [0.865, 1.003]	-0.1255 ± 0.03955	0.03389 ± 0.01322	0.00637 ± 0.00003	0.904 [0.839, 0.973]	0.00333 ± 0.00002	1.728 [1.605, 1.861]
Peripheral arteriovenous fistula and shunt procedures	CAR015	031209D, 031209F, 031209W, 03120AD, 03120AF, 03120AW, 03120JD, 03120JF, 03120JW, 03120KD, 03120KF, 03120KW, 03120ZD, 03120ZF, 03120ZW, 031309D, 031309F, 031309W, 03130AD, 03130AF, 03130AW, 03130JD, 03130JF, 03130JW, 03130KD, 03130KF, 03130KW, 03130ZD, 03130ZF, 03130ZW, 031409D, 031409F, 031409W, 03140AD, 03140AF, 03140AW, 03140JD, 03140JF, 03140JW, 03140KD, 03140KF, 03140KW, 03140ZD, 03140ZF, 031…	0.0017 ± 0.0002	0.00616 ± 0.00002	0.278 [0.243, 0.319]	0.37596 ± 0.04513	-0.15892 ± 0.01425	0.00649 ± 0.00003	0.265 [0.231, 0.303]	0.00168 ± 0.00001	1.023 [0.893, 1.171]
Hepatobiliary resection and ablation	HEP004	0F500Z3, 0F500ZF, 0F500ZZ, 0F503Z3, 0F503ZF, 0F503ZZ, 0F504Z3, 0F504ZF, 0F504ZZ, 0F510Z3, 0F510ZF, 0F510ZZ, 0F513Z3, 0F513ZF, 0F513ZZ, 0F514Z3, 0F514ZF, 0F514ZZ, 0F520Z3, 0F520ZF, 0F520ZZ, 0F523Z3, 0F523ZF, 0F523ZZ, 0F524Z3, 0F524ZF, 0F524ZZ, 0F540Z3, 0F540ZZ, 0F543Z3, 0F543ZZ, 0F544Z3, 0F544ZZ, 0F548ZZ, 0F550Z3, 0F550ZZ, 0F553Z3, 0F553ZZ, 0F554Z3, 0F554ZZ, 0F557ZZ, 0F558ZZ, 0F560Z3, 0F560ZZ, 0F5…	0.0062 ± 0.0004	0.00614 ± 0.00002	1.007 [0.938, 1.082]	-0.28 ± 0.03831	0.0877 ± 0.01312	0.00634 ± 0.00003	0.975 [0.908, 1.047]	0.00539 ± 0.00003	1.147 [1.068, 1.232]
Planar nuclear medicine imaging	NCM001	C0101ZZ, C010YZZ, C015DZZ, C015YZZ, C01YYZZ, C2161ZZ, C216YZZ, C21G1ZZ, C21GDZZ, C21GSZZ, C21GYZZ, C21GZZZ, C21YYZZ, C51B1ZZ, C51BYZZ, C51C1ZZ, C51CYZZ, C51D1ZZ, C51DYZZ, C51N1ZZ, C51NYZZ, C51P1ZZ, C51PYZZ, C51Q1ZZ, C51QYZZ, C51R1ZZ, C51RYZZ, C51YYZZ, C7101ZZ, C710DZZ, C710YZZ, C7121ZZ, C712YZZ, C713DZZ, C713YZZ, C7151ZZ, C715YZZ, C71D1ZZ, C71DYZZ, C71J1ZZ, C71JYZZ, C71K1ZZ, C71KYZZ, C71L1ZZ, C71…	0.0019 ± 0.0002	0.00608 ± 0.00002	0.308 [0.271, 0.351]	0.03769 ± 0.04182	-0.04953 ± 0.01375	0.00623 ± 0.00003	0.3 [0.264, 0.342]	0.00373 ± 0.00002	0.502 [0.441, 0.571]
Trachelectomy	FRS004	0UTC0ZZ, 0UTC4ZZ, 0UTC7ZZ, 0UTC8ZZ	0.0047 ± 0.0004	0.00601 ± 0.00002	0.78 [0.718, 0.846]	0.04589 ± 0.04228	-0.0242 ± 0.01378	0.0063 ± 0.00003	0.743 [0.685, 0.807]	0.00473 ± 0.00002	0.991 [0.913, 1.076]
Thyroidectomy	ENP002	0G5G0Z3, 0G5G0ZZ, 0G5G3Z3, 0G5G3ZZ, 0G5G4Z3, 0G5G4ZZ, 0G5H0Z3, 0G5H0ZZ, 0G5H3Z3, 0G5H3ZZ, 0G5H4Z3, 0G5H4ZZ, 0G5K0Z3, 0G5K0ZZ, 0G5K3Z3, 0G5K3ZZ, 0G5K4Z3, 0G5K4ZZ, 0GBG0ZZ, 0GBG3ZZ, 0GBG4ZZ, 0GBH0ZZ, 0GBH3ZZ, 0GBH4ZZ, 0GBJ0ZZ, 0GBJ3ZZ, 0GBJ4ZZ, 0GMG0ZZ, 0GMG4ZZ, 0GMH0ZZ, 0GMH4ZZ, 0GSG0ZZ, 0GSG4ZZ, 0GSH0ZZ, 0GSH4ZZ, 0GTG0ZZ, 0GTG4ZZ, 0GTH0ZZ, 0GTH4ZZ, 0GTJ0ZZ, 0GTJ4ZZ, 0GTK0ZZ, 0GTK4ZZ	0.0043 ± 0.0004	0.00596 ± 0.00002	0.726 [0.667, 0.791]	0.02121 ± 0.04217	-0.02394 ± 0.01382	0.00624 ± 0.00003	0.694 [0.637, 0.756]	0.00418 ± 0.00002	1.035 [0.951, 1.128]
Electrophysiologic studies	MAM009	4A0234Z, 4A023FZ, 4A023PZ	0.0057 ± 0.0004	0.0059 ± 0.00002	0.97 [0.9, 1.044]	0.02813 ± 0.04222	-0.0176 ± 0.01379	0.00621 ± 0.00003	0.922 [0.856, 0.993]	0.00431 ± 0.00002	1.326 [1.231, 1.429]
Rh immunoglobulin and other serum infusion	ADM009	3E0304Z, 3E0334Z, 3E0404Z, 3E0434Z, 3E0504Z, 3E0534Z, 3E0604Z, 3E0634Z	0.004 ± 0.0004	0.00588 ± 0.00002	0.676 [0.618, 0.739]	-0.28905 ± 0.03992	0.10386 ± 0.01369	0.00615 ± 0.00002	0.646 [0.591, 0.706]	0.00513 ± 0.00003	0.775 [0.709, 0.847]
Pacemaker and defibrillator interrogation	MAM006	4B02XSZ, 4B02XTZ	0.0027 ± 0.0003	0.00567 ± 0.00002	0.48 [0.431, 0.535]	0.25902 ± 0.04518	-0.0886 ± 0.01428	0.00606 ± 0.00002	0.449 [0.404, 0.5]	0.00234 ± 0.00002	1.163 [1.045, 1.296]
Hepatobiliary and pancreatic procedures, NEC	HEP013	0F140D3, 0F140D4, 0F140D5, 0F140D6, 0F140D7, 0F140D8, 0F140D9, 0F140DB, 0F140Z3, 0F140Z4, 0F140Z5, 0F140Z6, 0F140Z7, 0F140Z8, 0F140Z9, 0F140ZB, 0F144D3, 0F144D4, 0F144D5, 0F144D6, 0F144D7, 0F144D8, 0F144D9, 0F144DB, 0F144Z3, 0F144Z4, 0F144Z5, 0F144Z6, 0F144Z7, 0F144Z8, 0F144Z9, 0F144ZB, 0F150D3, 0F150D4, 0F150D5, 0F150D6, 0F150D7, 0F150D8, 0F150D9, 0F150DB, 0F150Z3, 0F150Z4, 0F150Z5, 0F150Z6, 0F1…	0.0037 ± 0.0003	0.00566 ± 0.00002	0.653 [0.595, 0.716]	0.05907 ± 0.04322	-0.03264 ± 0.01407	0.00586 ± 0.00002	0.631 [0.575, 0.692]	0.0037 ± 0.00002	0.998 [0.91, 1.095]
Septal repair and other therapeutic heart procedures	CAR019	02550ZZ, 02553ZZ, 02554ZZ, 02560ZZ, 02563ZZ, 02564ZZ, 02570ZZ, 02573ZZ, 02574ZZ, 02590ZZ, 02593ZZ, 02594ZZ, 025D0ZZ, 025D3ZZ, 025D4ZZ, 025K0ZZ, 025K3ZZ, 025K4ZZ, 025L0ZZ, 025L3ZZ, 025L4ZZ, 025M0ZZ, 025M3ZZ, 025M4ZZ, 027K04Z, 027K0DZ, 027K0ZZ, 027K34Z, 027K3DZ, 027K3ZZ, 027K44Z, 027K4DZ, 027K4ZZ, 027L04Z, 027L0DZ, 027L0ZZ, 027L34Z, 027L3DZ, 027L3ZZ, 027L44Z, 027L4DZ, 027L4ZZ, 02890ZZ, 02893ZZ, 028…	0.0057 ± 0.0004	0.00551 ± 0.00002	1.035 [0.96, 1.114]	-0.15448 ± 0.04162	0.04144 ± 0.01398	0.00568 ± 0.00002	1.002 [0.93, 1.079]	0.00405 ± 0.00002	1.407 [1.306, 1.516]
Administration and transfusion of bone marrow, stem cells, pancreatic islet cells, and t-cells	ADM011	30230AZ, 30230C0, 30230G0, 30230G1, 30230G2, 30230G3, 30230G4, 30230U2, 30230U3, 30230U4, 30230X0, 30230X1, 30230X2, 30230X3, 30230X4, 30230Y0, 30230Y1, 30230Y2, 30230Y3, 30230Y4, 30233AZ, 30233C0, 30233G0, 30233G1, 30233G2, 30233G3, 30233G4, 30233U2, 30233U3, 30233U4, 30233X0, 30233X1, 30233X2, 30233X3, 30233X4, 30233Y0, 30233Y1, 30233Y2, 30233Y3, 30233Y4, 30240AZ, 30240C0, 30240G0, 30240G1, 302…	0.0064 ± 0.0004	0.00546 ± 0.00002	1.18 [1.101, 1.266]	-0.29596 ± 0.04044	0.09147 ± 0.01388	0.00558 ± 0.00002	1.155 [1.077, 1.238]	0.0049 ± 0.00003	1.316 [1.227, 1.411]
Inguinal and femoral hernia repair	GNR003	0YQ50ZZ, 0YQ53ZZ, 0YQ54ZZ, 0YQ5XZZ, 0YQ60ZZ, 0YQ63ZZ, 0YQ64ZZ, 0YQ6XZZ, 0YQ70ZZ, 0YQ73ZZ, 0YQ74ZZ, 0YQ7XZZ, 0YQ80ZZ, 0YQ83ZZ, 0YQ84ZZ, 0YQ8XZZ, 0YQA0ZZ, 0YQA3ZZ, 0YQA4ZZ, 0YQAXZZ, 0YQE0ZZ, 0YQE3ZZ, 0YQE4ZZ, 0YQEXZZ, 0YU507Z, 0YU50JZ, 0YU50KZ, 0YU547Z, 0YU54JZ, 0YU54KZ, 0YU607Z, 0YU60JZ, 0YU60KZ, 0YU647Z, 0YU64JZ, 0YU64KZ, 0YU707Z, 0YU70JZ, 0YU70KZ, 0YU747Z, 0YU74JZ, 0YU74KZ, 0YU807Z, 0YU80JZ, 0YU…	0.0026 ± 0.0003	0.00543 ± 0.00002	0.481 [0.431, 0.537]	0.16117 ± 0.04552	-0.06974 ± 0.01464	0.00528 ± 0.00002	0.495 [0.444, 0.552]	0.0024 ± 0.00002	1.092 [0.978, 1.218]
Cystectomy (including fulguration) and urethrectomy	URN009	0T5B0ZZ, 0T5B3ZZ, 0T5B4ZZ, 0T5B7ZZ, 0T5B8ZZ, 0T5C0ZZ, 0T5C3ZZ, 0T5C4ZZ, 0T5C7ZZ, 0T5C8ZZ, 0T5D0ZZ, 0T5D3ZZ, 0T5D4ZZ, 0T5D7ZZ, 0T5D8ZZ, 0T5DXZZ, 0TBB0ZZ, 0TBB3ZZ, 0TBB4ZZ, 0TBB7ZZ, 0TBB8ZZ, 0TBC0ZZ, 0TBC3ZZ, 0TBC4ZZ, 0TBC7ZZ, 0TBC8ZZ, 0TBD0ZZ, 0TBD3ZZ, 0TBD4ZZ, 0TBD7ZZ, 0TBD8ZZ, 0TBDXZZ, 0TTB0ZZ, 0TTB4ZZ, 0TTB7ZZ, 0TTB8ZZ, 0TTC0ZZ, 0TTC4ZZ, 0TTC7ZZ, 0TTC8ZZ, 0TTD0ZZ, 0TTD4ZZ, 0TTD7ZZ, 0TTD8ZZ	0.0044 ± 0.0004	0.00522 ± 0.00002	0.846 [0.777, 0.92]	-0.0749 ± 0.04371	0.02154 ± 0.01449	0.00547 ± 0.00002	0.808 [0.742, 0.879]	0.00366 ± 0.00002	1.206 [1.109, 1.313]
Peripheral nerve decompression (excluding lumbosacral and cervicothoracic)	PNS003	01N20ZZ, 01N23ZZ, 01N24ZZ, 01N30ZZ, 01N33ZZ, 01N34ZZ, 01N40ZZ, 01N43ZZ, 01N44ZZ, 01N50ZZ, 01N53ZZ, 01N54ZZ, 01N60ZZ, 01N63ZZ, 01N64ZZ, 01NC0ZZ, 01NC3ZZ, 01NC4ZZ, 01ND0ZZ, 01ND3ZZ, 01ND4ZZ, 01NF0ZZ, 01NF3ZZ, 01NF4ZZ, 01NG0ZZ, 01NG3ZZ, 01NG4ZZ, 01NH0ZZ, 01NH3ZZ, 01NH4ZZ, 01NK0ZZ, 01NK3ZZ, 01NK4ZZ, 01NM0ZZ, 01NM3ZZ, 01NM4ZZ	0.0038 ± 0.0003	0.00515 ± 0.00002	0.731 [0.667, 0.801]	-0.0963 ± 0.04312	0.01607 ± 0.01437	0.00485 ± 0.00002	0.776 [0.709, 0.851]	0.0031 ± 0.00002	1.214 [1.108, 1.33]
Cerebrospinal fluid shunt procedures	CNS010	0016070, 0016071, 0016072, 0016073, 0016074, 0016075, 0016076, 0016077, 0016078, 001607A, 001607B, 00160J0, 00160J1, 00160J2, 00160J3, 00160J4, 00160J5, 00160J6, 00160J7, 00160J8, 00160JA, 00160JB, 00160K0, 00160K1, 00160K2, 00160K3, 00160K4, 00160K5, 00160K6, 00160K7, 00160K8, 00160KA, 00160KB, 00160ZB, 0016370, 0016371, 0016372, 0016373, 0016374, 0016375, 0016376, 0016377, 0016378, 001637A, 001…	0.0041 ± 0.0004	0.00508 ± 0.00002	0.803 [0.735, 0.876]	-0.05299 ± 0.04439	0.00225 ± 0.0147	0.00527 ± 0.00002	0.774 [0.709, 0.845]	0.00318 ± 0.00002	1.284 [1.176, 1.402]
ENT diagnostic endoscopy (excluding laryngoscopy)	ENT002	09938ZX, 09948ZX, 09958ZX, 09968ZX, 09978ZX, 09988ZX, 09998ZX, 099A8ZX, 099B8ZX, 099C8ZX, 099D8ZX, 099E8ZX, 099F8ZX, 099G8ZX, 099K8ZX, 099L8ZX, 099M8ZX, 099N8ZX, 099P8ZX, 099Q8ZX, 099R8ZX, 099S8ZX, 099T8ZX, 099U8ZX, 099V8ZX, 099W8ZX, 099X8ZX, 09B38ZX, 09B48ZX, 09B58ZX, 09B68ZX, 09B78ZX, 09B88ZX, 09B98ZX, 09BA8ZX, 09BB8ZX, 09BC8ZX, 09BD8ZX, 09BE8ZX, 09BF8ZX, 09BG8ZX, 09BK8ZX, 09BL8ZX, 09BM8ZX, 09B…	0.0027 ± 0.0003	0.00474 ± 0.00002	0.571 [0.513, 0.636]	0.1746 ± 0.04859	-0.05526 ± 0.0155	0.00496 ± 0.00002	0.546 [0.49, 0.608]	0.00262 ± 0.00002	1.034 [0.929, 1.152]
Pancreatectomy	HEP005	0F5C0Z3, 0F5C0ZZ, 0F5C3Z3, 0F5C3ZZ, 0F5C4Z3, 0F5C4ZZ, 0F5C7ZZ, 0F5C8ZZ, 0F5D0Z3, 0F5D0ZZ, 0F5D3Z3, 0F5D3ZZ, 0F5D4Z3, 0F5D4ZZ, 0F5D7ZZ, 0F5D8ZZ, 0F5F0Z3, 0F5F0ZZ, 0F5F3Z3, 0F5F3ZZ, 0F5F4Z3, 0F5F4ZZ, 0F5F7ZZ, 0F5F8ZZ, 0F5G0Z3, 0F5G0ZF, 0F5G0ZZ, 0F5G3Z3, 0F5G3ZF, 0F5G3ZZ, 0F5G4Z3, 0F5G4ZF, 0F5G4ZZ, 0F5G8ZZ, 0FBC0ZZ, 0FBC3ZZ, 0FBC4ZZ, 0FBC7ZZ, 0FBC8ZZ, 0FBD0ZZ, 0FBD3ZZ, 0FBD4ZZ, 0FBD7ZZ, 0FBD8ZZ, 0FB…	0.0052 ± 0.0004	0.0047 ± 0.00002	1.104 [1.021, 1.194]	-0.22361 ± 0.04384	0.07251 ± 0.01487	0.00493 ± 0.00002	1.052 [0.973, 1.138]	0.00416 ± 0.00002	1.247 [1.154, 1.349]
Lower GI therapeutic procedures, NEC (open and laparoscopic)	GIS028	0D1E07E, 0D1E07P, 0D1E0JE, 0D1E0JP, 0D1E0KE, 0D1E0KP, 0D1E0ZE, 0D1E0ZP, 0D1E47E, 0D1E47P, 0D1E4JE, 0D1E4JP, 0D1E4KE, 0D1E4KP, 0D1E4ZE, 0D1E4ZP, 0D1H07H, 0D1H07K, 0D1H07L, 0D1H07M, 0D1H07N, 0D1H07P, 0D1H0JH, 0D1H0JK, 0D1H0JL, 0D1H0JM, 0D1H0JN, 0D1H0JP, 0D1H0KH, 0D1H0KK, 0D1H0KL, 0D1H0KM, 0D1H0KN, 0D1H0KP, 0D1H0ZH, 0D1H0ZK, 0D1H0ZL, 0D1H0ZM, 0D1H0ZN, 0D1H0ZP, 0D1H47H, 0D1H47K, 0D1H47L, 0D1H47M, 0D1…	0.0047 ± 0.0004	0.00468 ± 0.00002	1.002 [0.923, 1.088]	-0.03538 ± 0.04684	0.0188 ± 0.0154	0.00491 ± 0.00002	0.955 [0.88, 1.037]	0.00355 ± 0.00002	1.322 [1.218, 1.435]
Pulmonary arterial pressure monitoring	MAM003	4A13353, 4A133B3, 4A133J3	0.0014 ± 0.0002	0.00464 ± 0.00002	0.294 [0.253, 0.343]	0.18726 ± 0.04919	-0.05785 ± 0.01566	0.00483 ± 0.00002	0.282 [0.243, 0.329]	0.00295 ± 0.00002	0.463 [0.398, 0.539]
Splenectomy	LYM005	07TP0ZZ, 07TP4ZZ	0.0038 ± 0.0003	0.00461 ± 0.00002	0.822 [0.75, 0.9]	-0.07069 ± 0.04595	0.02468 ± 0.01521	0.00478 ± 0.00002	0.793 [0.724, 0.868]	0.00353 ± 0.00002	1.076 [0.982, 1.178]
Heart assist device procedures	CAR027	02HA0QZ, 02HA0RJ, 02HA0RS, 02HA0RZ, 02HA3QZ, 02HA3RJ, 02HA3RS, 02HA3RZ, 02HA4QZ, 02HA4RJ, 02HA4RS, 02HA4RZ, 02PA0QZ, 02PA0RS, 02PA0RZ, 02PA3QZ, 02PA3RS, 02PA3RZ, 02PA4QZ, 02PA4RS, 02PA4RZ, 02RA0LZ, 02RA0MZ, 02WA0QZ, 02WA0RS, 02WA0RZ, 02WA3QZ, 02WA3RS, 02WA3RZ, 02WA4QZ, 02WA4RS, 02WA4RZ, 02WAXQZ, 02WAXRS, 02WAXRZ	0.0038 ± 0.0003	0.00461 ± 0.00002	0.831 [0.759, 0.91]	0.05623 ± 0.04772	-0.01327 ± 0.01548	0.00482 ± 0.00002	0.796 [0.727, 0.871]	0.00293 ± 0.00002	1.308 [1.194, 1.432]
ENT procedures, NEC	ENT017	091D070, 091D0J0, 091D0K0, 091D0Z0, 091E070, 091E0J0, 091E0K0, 091E0Z0, 092HXYZ, 092JXYZ, 092KXYZ, 092YXYZ, 097F0DZ, 097F0ZZ, 097F3ZZ, 097F4ZZ, 097F7DZ, 097F7ZZ, 097F8DZ, 097F8ZZ, 097G0DZ, 097G0ZZ, 097G3ZZ, 097G4ZZ, 097G7DZ, 097G7ZZ, 097G8DZ, 097G8ZZ, 098L0ZZ, 098L3ZZ, 098L4ZZ, 098L7ZZ, 098L8ZZ, 09C00ZZ, 09C03ZZ, 09C04ZZ, 09C0XZZ, 09C10ZZ, 09C13ZZ, 09C14ZZ, 09C1XZZ, 09C30ZZ, 09C33ZZ, 09C34ZZ, 09C…	0.0027 ± 0.0003	0.00461 ± 0.00002	0.587 [0.527, 0.654]	-0.05092 ± 0.04476	-0.00549 ± 0.01483	0.00472 ± 0.00002	0.574 [0.515, 0.639]	0.00288 ± 0.00002	0.938 [0.842, 1.045]
Electrocardiogram (ECG)	MAM007	4A0204Z, 4A020FZ, 4A020PZ, 4A0274Z, 4A027FZ, 4A027PZ, 4A0284Z, 4A028FZ, 4A028PZ, 4A02X4A, 4A02X4Z, 4A02XFZ, 4A02XPZ	0.0038 ± 0.0003	0.00456 ± 0.00002	0.831 [0.758, 0.91]	0.25136 ± 0.0508	-0.09352 ± 0.01612	0.00483 ± 0.00002	0.784 [0.716, 0.859]	0.00188 ± 0.00002	2.016 [1.839, 2.209]
Decompressive craniectomy	CNS009	00N00ZZ, 00N03ZZ, 00N04ZZ, 00N10ZZ, 00N13ZZ, 00N14ZZ, 00N20ZZ, 00N23ZZ, 00N24ZZ, 00N60ZZ, 00N63ZZ, 00N64ZZ, 00N70ZZ, 00N73ZZ, 00N74ZZ, 00N80ZZ, 00N83ZZ, 00N84ZZ, 00N90ZZ, 00N93ZZ, 00N94ZZ, 00NA0ZZ, 00NA3ZZ, 00NA4ZZ, 00NB0ZZ, 00NB3ZZ, 00NB4ZZ, 00NC0ZZ, 00NC3ZZ, 00NC4ZZ, 00ND0ZZ, 00ND3ZZ, 00ND4ZZ	0.0034 ± 0.0003	0.00453 ± 0.00002	0.759 [0.69, 0.835]	0.02914 ± 0.04716	-0.01236 ± 0.01539	0.00469 ± 0.00002	0.734 [0.667, 0.808]	0.00323 ± 0.00002	1.066 [0.969, 1.174]
Physical, occupational, and respiratory therapy evaluation	RHB001	F0100EZ, F0100FZ, F0100UZ, F0100YZ, F0100ZZ, F0101ZZ, F0103ZZ, F0104ZZ, F0105YZ, F0105ZZ, F0106YZ, F0106ZZ, F010GZZ, F0110EZ, F0110FZ, F0110UZ, F0110YZ, F0110ZZ, F0111ZZ, F0113ZZ, F0114ZZ, F0115YZ, F0115ZZ, F0116YZ, F0116ZZ, F011GZZ, F0120EZ, F0120FZ, F0120UZ, F0120YZ, F0120ZZ, F0121ZZ, F0123ZZ, F0124ZZ, F0125YZ, F0125ZZ, F0126YZ, F0126ZZ, F012GZZ, F0130EZ, F0130FZ, F0130UZ, F0130YZ, F0130ZZ, F01…	0.0022 ± 0.0003	0.00449 ± 0.00002	0.484 [0.429, 0.546]	0.31038 ± 0.04235	-0.12611 ± 0.01341	0.00442 ± 0.00002	0.492 [0.436, 0.554]	0.002 ± 0.00002	1.085 [0.962, 1.224]
Chest wall procedures, NEC	GNR006	0W28X0Z, 0W28XYZ, 0W9800Z, 0W980ZX, 0W980ZZ, 0W9830Z, 0W983ZX, 0W983ZZ, 0W9840Z, 0W984ZX, 0W984ZZ, 0WB80ZX, 0WB80ZZ, 0WB83ZX, 0WB83ZZ, 0WB84ZX, 0WB84ZZ, 0WB8XZX, 0WB8XZZ, 0WH803Z, 0WH80YZ, 0WH833Z, 0WH83YZ, 0WH843Z, 0WH84YZ, 0WJ80ZZ, 0WJ83ZZ, 0WJ84ZZ, 0WJ8XZZ, 0WM80ZZ, 0WP800Z, 0WP803Z, 0WP807Z, 0WP80JZ, 0WP80KZ, 0WP80YZ, 0WP830Z, 0WP833Z, 0WP837Z, 0WP83JZ, 0WP83KZ, 0WP83YZ, 0WP840Z, 0WP843Z, 0WP…	0.0025 ± 0.0003	0.00435 ± 0.00002	0.565 [0.505, 0.633]	-0.03942 ± 0.0483	0.00299 ± 0.01594	0.00448 ± 0.00002	0.549 [0.49, 0.615]	0.00268 ± 0.00002	0.92 [0.821, 1.03]
Mediastinal procedures, NEC	GNR007	0W2CX0Z, 0W2CXYZ, 0W9C00Z, 0W9C0ZX, 0W9C0ZZ, 0W9C30Z, 0W9C3ZX, 0W9C3ZZ, 0W9C40Z, 0W9C4ZX, 0W9C4ZZ, 0WBC0ZX, 0WBC0ZZ, 0WBC3ZX, 0WBC3ZZ, 0WBC4ZX, 0WBC4ZZ, 0WCC0ZZ, 0WCC3ZZ, 0WCC4ZZ, 0WCCXZZ, 0WFC0ZZ, 0WFC3ZZ, 0WFC4ZZ, 0WFCXZZ, 0WHC03Z, 0WHC0YZ, 0WHC33Z, 0WHC3YZ, 0WHC43Z, 0WHC4YZ, 0WJC0ZZ, 0WJC3ZZ, 0WJC4ZZ, 0WPC00Z, 0WPC03Z, 0WPC07Z, 0WPC0JZ, 0WPC0KZ, 0WPC0YZ, 0WPC30Z, 0WPC33Z, 0WPC37Z, 0WPC3JZ, 0WP…	0.0032 ± 0.0003	0.00429 ± 0.00002	0.756 [0.685, 0.834]	-0.17452 ± 0.04714	0.0491 ± 0.01588	0.00449 ± 0.00002	0.723 [0.655, 0.797]	0.00326 ± 0.00002	0.994 [0.901, 1.097]
ENT diagnostic procedures (non-endoscopic)	ENT003	09900ZX, 09903ZX, 09904ZX, 0990XZX, 09910ZX, 09913ZX, 09914ZX, 0991XZX, 09930ZX, 09933ZX, 09934ZX, 09937ZX, 0993XZX, 09940ZX, 09943ZX, 09944ZX, 09947ZX, 0994XZX, 09950ZX, 09957ZX, 09960ZX, 09967ZX, 09970ZX, 09973ZX, 09974ZX, 09977ZX, 09980ZX, 09983ZX, 09984ZX, 09987ZX, 09990ZX, 09997ZX, 099A0ZX, 099A7ZX, 099B0ZX, 099B3ZX, 099B4ZX, 099B7ZX, 099C0ZX, 099C3ZX, 099C4ZX, 099C7ZX, 099D0ZX, 099D7ZX, 099…	0.0023 ± 0.0003	0.00423 ± 0.00002	0.548 [0.488, 0.616]	0.07843 ± 0.05025	-0.03405 ± 0.0163	0.00433 ± 0.00002	0.536 [0.478, 0.603]	0.00226 ± 0.00002	1.026 [0.913, 1.152]
Cardiac assistance with ventricular assist device	ESA010	5A02115, 5A02116, 5A0211D, 5A02215, 5A02216, 5A0221D	0.0025 ± 0.0003	0.00408 ± 0.00002	0.605 [0.54, 0.677]	0.08516 ± 0.05105	-0.02768 ± 0.01651	0.00426 ± 0.00002	0.58 [0.518, 0.649]	0.0025 ± 0.00002	0.986 [0.881, 1.104]
Removal of ectopic pregnancy	PGN007	10D20ZZ, 10D24ZZ, 10D27ZZ, 10D28ZZ, 10J20ZZ, 10J23ZZ, 10J24ZZ, 10J27ZZ, 10J28ZZ, 10J2XZZ, 10S20ZZ, 10S23ZZ, 10S24ZZ, 10S27ZZ, 10S28ZZ, 10T20ZZ, 10T23ZZ, 10T24ZZ, 10T27ZZ, 10T28ZZ	0.002 ± 0.0003	0.00403 ± 0.00002	0.499 [0.44, 0.565]	0.22673 ± 0.05359	-0.11256 ± 0.01722	0.00403 ± 0.00002	0.499 [0.44, 0.566]	0.00202 ± 0.00002	0.994 [0.877, 1.126]
Minimally invasive CNS biopsy	CNS001	00900ZX, 00903ZX, 00904ZX, 00910ZX, 00913ZX, 00914ZX, 00920ZX, 00923ZX, 00924ZX, 00930ZX, 00933ZX, 00934ZX, 00940ZX, 00943ZX, 00944ZX, 00950ZX, 00953ZX, 00954ZX, 00960ZX, 00963ZX, 00964ZX, 00970ZX, 00973ZX, 00974ZX, 00980ZX, 00983ZX, 00984ZX, 00990ZX, 00993ZX, 00994ZX, 009A0ZX, 009A3ZX, 009A4ZX, 009B0ZX, 009B3ZX, 009B4ZX, 009C0ZX, 009C3ZX, 009C4ZX, 009D0ZX, 009D3ZX, 009D4ZX, 009F0ZX, 009F3ZX, 009…	0.0038 ± 0.0003	0.00395 ± 0.00002	0.953 [0.869, 1.044]	-0.30502 ± 0.04799	0.09611 ± 0.0165	0.00414 ± 0.00002	0.908 [0.828, 0.995]	0.00322 ± 0.00002	1.166 [1.064, 1.278]
Urinary diversion with anastomosis or ostomy	URN010	0DX80ZB, 0DX80ZC, 0DX80ZD, 0DX80ZF, 0DX84ZB, 0DX84ZC, 0DX84ZD, 0DX84ZF, 0DXE0ZB, 0DXE4ZB, 0T13073, 0T13074, 0T13076, 0T13077, 0T13078, 0T13079, 0T1307A, 0T1307B, 0T1307C, 0T1307D, 0T130J3, 0T130J4, 0T130J6, 0T130J7, 0T130J8, 0T130J9, 0T130JA, 0T130JB, 0T130JC, 0T130JD, 0T130K3, 0T130K4, 0T130K6, 0T130K7, 0T130K8, 0T130K9, 0T130KA, 0T130KB, 0T130KC, 0T130KD, 0T130Z3, 0T130Z4, 0T130Z6, 0T130Z7, 0T1…	0.0033 ± 0.0003	0.0039 ± 0.00002	0.833 [0.755, 0.919]	-0.03343 ± 0.0505	0.01232 ± 0.01662	0.00414 ± 0.00002	0.785 [0.712, 0.867]	0.00256 ± 0.00002	1.273 [1.154, 1.405]
Above knee and other proximal lower extremity amputation	MST025	0Y620ZZ, 0Y630ZZ, 0Y640ZZ, 0Y670ZZ, 0Y680ZZ, 0Y6C0Z1, 0Y6C0Z2, 0Y6C0Z3, 0Y6D0Z1, 0Y6D0Z2, 0Y6D0Z3, 0Y6F0ZZ, 0Y6G0ZZ	0.0015 ± 0.0002	0.00383 ± 0.00002	0.391 [0.338, 0.452]	0.42889 ± 0.05757	-0.12862 ± 0.01772	0.0041 ± 0.00002	0.365 [0.316, 0.422]	0.0013 ± 0.00001	1.148 [0.993, 1.328]
Measurement and monitoring, NEC	MAM015	4A0605Z, 4A060BZ, 4A0635Z, 4A063BZ, 4A0675Z, 4A067BZ, 4A0685Z, 4A068BZ, 4A07X0Z, 4A07X7Z, 4A07XBZ, 4A08X0Z, 4A0B78Z, 4A0B7BZ, 4A0B7GZ, 4A0B88Z, 4A0B8BZ, 4A0B8GZ, 4A0C35Z, 4A0C3BZ, 4A0C45Z, 4A0C4BZ, 4A0C75Z, 4A0C7BZ, 4A0C85Z, 4A0C8BZ, 4A0D73Z, 4A0D75Z, 4A0D7BZ, 4A0D7DZ, 4A0D7LZ, 4A0D83Z, 4A0D85Z, 4A0D8BZ, 4A0D8DZ, 4A0D8LZ, 4A0F33Z, 4A0F3BE, 4A0FX3Z, 4A0Z76Z, 4A0Z7KZ, 4A0ZX6Z, 4A0ZXKZ, 4A0ZXQZ, 4A1…	0.0032 ± 0.0003	0.0038 ± 0.00002	0.834 [0.755, 0.921]	-0.20888 ± 0.04983	0.05011 ± 0.01689	0.00395 ± 0.00002	0.804 [0.727, 0.888]	0.00305 ± 0.00002	1.041 [0.942, 1.15]
Skin and breast procedures, NEC	SKB010	0H2PXYZ, 0H80XZZ, 0H81XZZ, 0H82XZZ, 0H83XZZ, 0H84XZZ, 0H85XZZ, 0H86XZZ, 0H87XZZ, 0H88XZZ, 0H89XZZ, 0H8AXZZ, 0H8BXZZ, 0H8CXZZ, 0H8DXZZ, 0H8EXZZ, 0H8FXZZ, 0H8GXZZ, 0H8HXZZ, 0H8JXZZ, 0H8KXZZ, 0H8LXZZ, 0H8MXZZ, 0H8NXZZ, 0HC0XZZ, 0HC1XZZ, 0HC2XZZ, 0HC3XZZ, 0HC4XZZ, 0HC5XZZ, 0HC6XZZ, 0HC7XZZ, 0HC8XZZ, 0HC9XZZ, 0HCAXZZ, 0HCBXZZ, 0HCCXZZ, 0HCDXZZ, 0HCEXZZ, 0HCFXZZ, 0HCGXZZ, 0HCHXZZ, 0HCJXZZ, 0HCKXZZ, 0HC…	0.0021 ± 0.0003	0.00375 ± 0.00002	0.574 [0.508, 0.647]	-0.14226 ± 0.05051	0.03298 ± 0.01694	0.00378 ± 0.00002	0.569 [0.504, 0.642]	0.00248 ± 0.00002	0.866 [0.767, 0.977]
Nasal and sinus excision	ENT008	095B0ZZ, 095B3ZZ, 095B4ZZ, 095B8ZZ, 095C0ZZ, 095C3ZZ, 095C4ZZ, 095C8ZZ, 095K0ZZ, 095K3ZZ, 095K4ZZ, 095K8ZZ, 095KXZZ, 095L0ZZ, 095L3ZZ, 095L4ZZ, 095L7ZZ, 095L8ZZ, 095M0ZZ, 095M3ZZ, 095M4ZZ, 095M8ZZ, 095N0ZZ, 095N3ZZ, 095N4ZZ, 095N7ZZ, 095N8ZZ, 095P0ZZ, 095P3ZZ, 095P4ZZ, 095P8ZZ, 095Q0ZZ, 095Q3ZZ, 095Q4ZZ, 095Q8ZZ, 095R0ZZ, 095R3ZZ, 095R4ZZ, 095R8ZZ, 095S0ZZ, 095S3ZZ, 095S4ZZ, 095S8ZZ, 095T0ZZ, 095…	0.0031 ± 0.0003	0.00362 ± 0.00002	0.848 [0.767, 0.938]	-0.2263 ± 0.05045	0.04845 ± 0.01716	0.00372 ± 0.00002	0.826 [0.747, 0.914]	0.00275 ± 0.00002	1.116 [1.008, 1.234]
Female lower genital tract excision	FRS011	0U5G0ZZ, 0U5G3ZZ, 0U5G4ZZ, 0U5G7ZZ, 0U5G8ZZ, 0U5GXZZ, 0U5J0ZZ, 0U5JXZZ, 0U5K0ZZ, 0U5K3ZZ, 0U5K4ZZ, 0U5K7ZZ, 0U5K8ZZ, 0U5KXZZ, 0U5L0ZZ, 0U5LXZZ, 0U5M0ZZ, 0U5MXZZ, 0UBG0ZZ, 0UBG3ZZ, 0UBG4ZZ, 0UBG7ZZ, 0UBG8ZZ, 0UBGXZZ, 0UBJ0ZZ, 0UBJXZZ, 0UBK0ZZ, 0UBK3ZZ, 0UBK4ZZ, 0UBK7ZZ, 0UBK8ZZ, 0UBKXZZ, 0UBL0ZZ, 0UBLXZZ, 0UBM0ZZ, 0UBMXZZ, 0WBN0ZZ, 0WBN3ZZ, 0WBN4ZZ, 0WBNXZZ	0.0016 ± 0.0002	0.00356 ± 0.00002	0.452 [0.393, 0.52]	-0.11277 ± 0.05236	0.01051 ± 0.01752	0.0037 ± 0.00002	0.435 [0.378, 0.5]	0.00206 ± 0.00002	0.783 [0.681, 0.9]
Radiation therapy, NEC	RAD004	3E013HZ, 3E023HZ, 3E030HZ, 3E033HZ, 3E040HZ, 3E043HZ, 3E050HZ, 3E053HZ, 3E060HZ, 3E063HZ, 3E093HZ, 3E097HZ, 3E09XHZ, 3E0B3HZ, 3E0B7HZ, 3E0BXHZ, 3E0C3HZ, 3E0C7HZ, 3E0CXHZ, 3E0D3HZ, 3E0D7HZ, 3E0DXHZ, 3E0E3HZ, 3E0E7HZ, 3E0E8HZ, 3E0F3HZ, 3E0F7HZ, 3E0F8HZ, 3E0G3HZ, 3E0G7HZ, 3E0G8HZ, 3E0H3HZ, 3E0H7HZ, 3E0H8HZ, 3E0J3HZ, 3E0J7HZ, 3E0J8HZ, 3E0K3HZ, 3E0K7HZ, 3E0K8HZ, 3E0L3HZ, 3E0M3HZ, 3E0N3HZ, 3E0N7HZ, 3E0…	0.003 ± 0.0003	0.00356 ± 0.00002	0.842 [0.76, 0.932]	-0.14509 ± 0.05249	0.04644 ± 0.01758	0.00375 ± 0.00002	0.8 [0.722, 0.887]	0.00293 ± 0.00002	1.022 [0.923, 1.133]
Pituitary gland resection	ENP005	0G500Z3, 0G500ZZ, 0G503Z3, 0G503ZZ, 0G504Z3, 0G504ZZ, 0GB00ZZ, 0GB03ZZ, 0GB04ZZ, 0GT00ZZ, 0GT04ZZ	0.0036 ± 0.0003	0.00355 ± 0.00002	1.005 [0.914, 1.104]	-0.26114 ± 0.0506	0.06549 ± 0.01729	0.0037 ± 0.00002	0.962 [0.876, 1.057]	0.0033 ± 0.00002	1.079 [0.982, 1.185]
Speech therapy treatment	RHB004	F0636KZ, F0636MZ, F0636PZ, F0636YZ, F0636ZZ, F06Z0KZ, F06Z0MZ, F06Z0PZ, F06Z0YZ, F06Z0ZZ, F06Z1KZ, F06Z1ZZ, F06Z2KZ, F06Z2ZZ, F06Z3KZ, F06Z3MZ, F06Z3PZ, F06Z3YZ, F06Z3ZZ, F06Z4KZ, F06Z4PZ, F06Z4QZ, F06Z4TZ, F06Z4YZ, F06Z4ZZ, F06Z5KZ, F06Z5LZ, F06Z5MZ, F06Z5NZ, F06Z5PZ, F06Z5QZ, F06Z5SZ, F06Z5YZ, F06Z5ZZ, F06Z6KZ, F06Z6MZ, F06Z6PZ, F06Z6YZ, F06Z6ZZ, F06Z74Z, F06Z7KZ, F06Z7NZ, F06Z7QZ, F06Z7SZ, F06…	0.0037 ± 0.0003	0.00353 ± 0.00002	1.056 [0.963, 1.157]	-0.04932 ± 0.03379	-0.00396 ± 0.01119	0.00373 ± 0.00002	1.0 [0.912, 1.096]	0.00216 ± 0.00002	1.728 [1.576, 1.895]
Heart valve replacement and other valve procedures (endovascular)	CAR023	025F3ZZ, 025G3ZZ, 025H3ZZ, 025J3ZZ, 027F34Z, 027F3DZ, 027F3ZZ, 027G34Z, 027G3DZ, 027G3ZZ, 027H34Z, 027H3DZ, 027H3ZZ, 027J34Z, 027J3DZ, 027J3ZZ, 02BF3ZX, 02BF3ZZ, 02BG3ZX, 02BG3ZZ, 02BH3ZX, 02BH3ZZ, 02BJ3ZX, 02BJ3ZZ, 02CF3ZZ, 02CG3ZZ, 02CH3ZZ, 02CJ3ZZ, 02LH3CZ, 02LH3DZ, 02LH3ZZ, 02NF3ZZ, 02NG3ZZ, 02NH3ZZ, 02NJ3ZZ, 02QF3ZJ, 02QF3ZZ, 02QG3ZE, 02QG3ZZ, 02QH3ZZ, 02QJ3ZG, 02QJ3ZZ, 02RF37H, 02RF37Z, 02R…	0.0025 ± 0.0003	0.00325 ± 0.00002	0.766 [0.685, 0.857]	-0.05155 ± 0.0557	0.01091 ± 0.01841	0.00343 ± 0.00002	0.726 [0.649, 0.813]	0.00191 ± 0.00002	1.305 [1.166, 1.46]
Finger and other upper extremity amputation	MST026	0X600ZZ, 0X610ZZ, 0X620ZZ, 0X630ZZ, 0X680Z1, 0X680Z2, 0X680Z3, 0X690Z1, 0X690Z2, 0X690Z3, 0X6B0ZZ, 0X6C0ZZ, 0X6D0Z1, 0X6D0Z2, 0X6D0Z3, 0X6F0Z1, 0X6F0Z2, 0X6F0Z3, 0X6J0Z0, 0X6J0Z4, 0X6J0Z5, 0X6J0Z6, 0X6J0Z7, 0X6J0Z8, 0X6J0Z9, 0X6J0ZB, 0X6J0ZC, 0X6J0ZD, 0X6J0ZF, 0X6K0Z0, 0X6K0Z4, 0X6K0Z5, 0X6K0Z6, 0X6K0Z7, 0X6K0Z8, 0X6K0Z9, 0X6K0ZB, 0X6K0ZC, 0X6K0ZD, 0X6K0ZF, 0X6L0Z0, 0X6L0Z1, 0X6L0Z2, 0X6L0Z3, 0X6…	0.0009 ± 0.0002	0.00318 ± 0.00002	0.28 [0.232, 0.338]	0.45978 ± 0.06359	-0.1487 ± 0.01959	0.00294 ± 0.00002	0.303 [0.251, 0.366]	0.00082 ± 0.00001	1.09 [0.903, 1.315]
ENT excision (excluding nasal passage, sinuses, tongue, salivary glands, larynx)	ENT012	09500ZZ, 09503ZZ, 09504ZZ, 0950XZZ, 09510ZZ, 09513ZZ, 09514ZZ, 0951XZZ, 09530ZZ, 09533ZZ, 09534ZZ, 09537ZZ, 09538ZZ, 0953XZZ, 09540ZZ, 09543ZZ, 09544ZZ, 09547ZZ, 09548ZZ, 0954XZZ, 09550ZZ, 09558ZZ, 09560ZZ, 09568ZZ, 09570ZZ, 09573ZZ, 09574ZZ, 09577ZZ, 09578ZZ, 09580ZZ, 09583ZZ, 09584ZZ, 09587ZZ, 09588ZZ, 09590ZZ, 09598ZZ, 095A0ZZ, 095A8ZZ, 095D0ZZ, 095D8ZZ, 095E0ZZ, 095E8ZZ, 095F0ZZ, 095F3ZZ, 095…	0.0025 ± 0.0003	0.00315 ± 0.00002	0.808 [0.723, 0.903]	-0.16462 ± 0.05476	0.04388 ± 0.01842	0.00326 ± 0.00002	0.782 [0.699, 0.874]	0.00226 ± 0.00002	1.128 [1.01, 1.261]
Beam radiation	RAD001	D0000ZZ, D0001ZZ, D0002ZZ, D0003Z0, D0003ZZ, D0004ZZ, D0005ZZ, D0006ZZ, D0010ZZ, D0011ZZ, D0012ZZ, D0013Z0, D0013ZZ, D0014ZZ, D0015ZZ, D0016ZZ, D0060ZZ, D0061ZZ, D0062ZZ, D0063Z0, D0063ZZ, D0064ZZ, D0065ZZ, D0066ZZ, D0070ZZ, D0071ZZ, D0072ZZ, D0073Z0, D0073ZZ, D0074ZZ, D0075ZZ, D0076ZZ, D7000ZZ, D7001ZZ, D7002ZZ, D7003Z0, D7003ZZ, D7004ZZ, D7005ZZ, D7006ZZ, D7010ZZ, D7011ZZ, D7012ZZ, D7013Z0, D70…	0.0027 ± 0.0003	0.00315 ± 0.00002	0.861 [0.773, 0.959]	0.10276 ± 0.05868	-0.0391 ± 0.01895	0.00326 ± 0.00002	0.833 [0.748, 0.928]	0.0019 ± 0.00002	1.43 [1.284, 1.593]
Lower GI therapeutic procedures, NEC (excluding open and laparoscopic)	GIS029	0D1B87B, 0D1B87H, 0D1B87K, 0D1B87L, 0D1B87M, 0D1B87N, 0D1B87P, 0D1B87Q, 0D1B8JB, 0D1B8JH, 0D1B8JK, 0D1B8JL, 0D1B8JM, 0D1B8JN, 0D1B8JP, 0D1B8JQ, 0D1B8KB, 0D1B8KH, 0D1B8KK, 0D1B8KL, 0D1B8KM, 0D1B8KN, 0D1B8KP, 0D1B8KQ, 0D1B8ZB, 0D1B8ZH, 0D1B8ZK, 0D1B8ZL, 0D1B8ZM, 0D1B8ZN, 0D1B8ZP, 0D1B8ZQ, 0D1E87E, 0D1E87P, 0D1E8JE, 0D1E8JP, 0D1E8KE, 0D1E8KP, 0D1E8ZE, 0D1E8ZP, 0D1H87H, 0D1H87K, 0D1H87L, 0D1H87M, 0D1…	0.0022 ± 0.0003	0.00314 ± 0.00002	0.701 [0.622, 0.79]	-0.06127 ± 0.05703	0.00715 ± 0.0189	0.0032 ± 0.00002	0.688 [0.61, 0.775]	0.0017 ± 0.00001	1.29 [1.144, 1.454]
Eyelid procedures	EYP002	081X0J3, 081X0K3, 081X0Z3, 081X3J3, 081X3K3, 081X3Z3, 081Y0J3, 081Y0K3, 081Y0Z3, 081Y3J3, 081Y3K3, 081Y3Z3, 085N0ZZ, 085N3ZZ, 085NXZZ, 085P0ZZ, 085P3ZZ, 085PXZZ, 085Q0ZZ, 085Q3ZZ, 085QXZZ, 085R0ZZ, 085R3ZZ, 085RXZZ, 085V0ZZ, 085V3ZZ, 085W0ZZ, 085W3ZZ, 085X0ZZ, 085X3ZZ, 085X7ZZ, 085X8ZZ, 085Y0ZZ, 085Y3ZZ, 085Y7ZZ, 085Y8ZZ, 087X0DZ, 087X0ZZ, 087X3DZ, 087X3ZZ, 087X7DZ, 087X7ZZ, 087X8DZ, 087X8ZZ, 087…	0.0011 ± 0.0002	0.0031 ± 0.00002	0.353 [0.298, 0.418]	0.15912 ± 0.05972	-0.07222 ± 0.01923	0.00297 ± 0.00002	0.369 [0.311, 0.437]	0.0016 ± 0.00001	0.685 [0.578, 0.812]
ICP and other CNS monitoring (excluding EEG)	MAM012	4A0002Z, 4A000BZ, 4A003BD, 4A003KD, 4A003RD, 4A007BD, 4A007KD, 4A007RD, 4A008BD, 4A008KD, 4A008RD, 4A00X2Z, 4A1002Z, 4A100BZ, 4A103BD, 4A103KD, 4A103RD, 4A107BD, 4A107KD, 4A107RD, 4A108BD, 4A108KD, 4A108RD, 4A10X2Z, 4B00XVZ, 4B00XW0, XXE0X07	0.0011 ± 0.0002	0.00302 ± 0.00002	0.365 [0.309, 0.433]	0.067 ± 0.05831	-0.03275 ± 0.01896	0.00308 ± 0.00002	0.358 [0.303, 0.424]	0.00186 ± 0.00002	0.592 [0.5, 0.701]
Extracorporeal membrane oxygenation	ESA002	5A0920Z, 5A15223, 5A1522F, 5A1522G, 5A1522H	0.0019 ± 0.0002	0.00301 ± 0.00002	0.627 [0.551, 0.714]	-0.1352 ± 0.05612	0.03241 ± 0.0188	0.00315 ± 0.00002	0.6 [0.527, 0.682]	0.00212 ± 0.00002	0.892 [0.784, 1.015]
Eye procedures	EYP001	08123J4, 08123K4, 08123Z4, 08133J4, 08133K4, 08133Z4, 0820X0Z, 0820XYZ, 0821X0Z, 0821XYZ, 0850XZZ, 0851XZZ, 08523ZZ, 08533ZZ, 08543ZZ, 08553ZZ, 0856XZZ, 0857XZZ, 0858XZZ, 0859XZZ, 085A0ZZ, 085A3ZZ, 085B0ZZ, 085B3ZZ, 085C3ZZ, 085D3ZZ, 085E3ZZ, 085F3ZZ, 085G3ZZ, 085H3ZZ, 085J3ZZ, 085K3ZZ, 085L0ZZ, 085L3ZZ, 085M0ZZ, 085M3ZZ, 085SXZZ, 085TXZZ, 0890X0Z, 0890XZX, 0890XZZ, 0891X0Z, 0891XZX, 0891XZZ, 089…	0.0011 ± 0.0002	0.00296 ± 0.00002	0.357 [0.3, 0.424]	0.24884 ± 0.06052	-0.11846 ± 0.01939	0.0028 ± 0.00002	0.377 [0.317, 0.448]	0.00111 ± 0.00001	0.947 [0.797, 1.126]
Nerve repair	PNS004	01Q00ZZ, 01Q03ZZ, 01Q04ZZ, 01Q10ZZ, 01Q13ZZ, 01Q14ZZ, 01Q20ZZ, 01Q23ZZ, 01Q24ZZ, 01Q30ZZ, 01Q33ZZ, 01Q34ZZ, 01Q40ZZ, 01Q43ZZ, 01Q44ZZ, 01Q50ZZ, 01Q53ZZ, 01Q54ZZ, 01Q60ZZ, 01Q63ZZ, 01Q64ZZ, 01Q80ZZ, 01Q83ZZ, 01Q84ZZ, 01Q90ZZ, 01Q93ZZ, 01Q94ZZ, 01QA0ZZ, 01QA3ZZ, 01QA4ZZ, 01QB0ZZ, 01QB3ZZ, 01QB4ZZ, 01QC0ZZ, 01QC3ZZ, 01QC4ZZ, 01QD0ZZ, 01QD3ZZ, 01QD4ZZ, 01QF0ZZ, 01QF3ZZ, 01QF4ZZ, 01QG0ZZ, 01QG3ZZ, 01Q…	0.0013 ± 0.0002	0.00287 ± 0.00002	0.463 [0.397, 0.54]	-0.01002 ± 0.05898	-0.02427 ± 0.01946	0.00256 ± 0.00002	0.52 [0.446, 0.606]	0.00149 ± 0.00001	0.895 [0.767, 1.044]
CNS neurostimulator procedures	CNS012	00H00MZ, 00H03MZ, 00H04MZ, 00H60MZ, 00H63MZ, 00H64MZ, 00HE0MZ, 00HE3MZ, 00HE4MZ, 00HU0MZ, 00HU3MZ, 00HU4MZ, 00HV0MZ, 00HV3MZ, 00HV4MZ, 00P00MZ, 00P03MZ, 00P04MZ, 00P0XMZ, 00P60MZ, 00P63MZ, 00P64MZ, 00P6XMZ, 00PE0MZ, 00PE3MZ, 00PE4MZ, 00PEXMZ, 00PU0MZ, 00PU3MZ, 00PU4MZ, 00PUXMZ, 00PV0MZ, 00PV3MZ, 00PV4MZ, 00PVXMZ, 00W00MZ, 00W03MZ, 00W04MZ, 00W0XMZ, 00W60MZ, 00W63MZ, 00W64MZ, 00W6XMZ, 00WE0MZ, 00W…	0.0025 ± 0.0003	0.00287 ± 0.00002	0.887 [0.793, 0.991]	-0.2538 ± 0.05687	0.08991 ± 0.01939	0.00295 ± 0.00002	0.861 [0.77, 0.962]	0.00201 ± 0.00002	1.266 [1.133, 1.416]
Spinal canal and spinal cord drainage (excluding lumbar puncture)	CNS003	002UX0Z, 009U00Z, 009U0ZZ, 009U40Z, 009U4ZZ, 009W00Z, 009W0ZZ, 009W30Z, 009W3ZZ, 009W40Z, 009W4ZZ, 009X00Z, 009X0ZZ, 009X30Z, 009X3ZZ, 009X40Z, 009X4ZZ, 009Y00Z, 009Y0ZZ, 009Y30Z, 009Y3ZZ, 009Y40Z, 009Y4ZZ, 00CU0ZZ, 00CU3ZZ, 00CU4ZZ, 00CW0ZZ, 00CW3ZZ, 00CW4ZZ, 00CX0ZZ, 00CX3ZZ, 00CX4ZZ, 00CY0ZZ, 00CY3ZZ, 00CY4ZZ, 00FU0ZZ, 00FU3ZZ, 00FU4ZZ, 00FUXZZ, 00PU00Z, 00PU30Z, 00PU40Z, 00PUX0Z, 00PV00Z, 00P…	0.0021 ± 0.0003	0.00284 ± 0.00002	0.735 [0.65, 0.831]	-0.02845 ± 0.05914	0.00839 ± 0.01946	0.00291 ± 0.00002	0.716 [0.633, 0.81]	0.00174 ± 0.00001	1.195 [1.056, 1.351]
